# Supplementary material for: Genome-wide association study for seedling biomass-related traits in Gossypium arboreum L
Source: BMC Plant Biol. 2022 Jan 27;22:54. doi: 10.1186/s12870-022-03443-w (PMC8793229; doi:10.1186/s12870-022-03443-w)
Supplement: Supplementary file 1 — Additional file 1: Table S1. Primer sequences of selected genes used for qRT-PCR assay in this study. Table S2. Phenotypes of 11 seedling biomass-related traits in 215 G. arboreum accessions. Table S3. Basic descriptive analysis for seedling biomass-related traits. Table S4. Summary of SNPs that detected in 11 seedling biomass-related traits. Table S5. Significant SNPs identified for the seedling biomass-related traits. Table S6. 69 candidate genes associated with seedling biomass-related traits identified by GWAS. Table S7. FPKM of the GWAS candidate genes in 4 representative cotton accessions. Table S8. TPM of the GWAS candidate genes in Shixiya-1. [file 12870_2022_3443_MOESM1_ESM.xlsx]

## Sheet: Table S1
Table S1 Primer sequences of selected genes used for qRT-PCR assay in this study
Selected genes	Primer sequences (5'-3')
Ga03G1298.1	CCAAGCTTCCTGCTGGTGTT
	CCAATCATACAAGCCCGGGAA
Ga09G2054.1	ATGCTGGGGGTGTTTTCCAA
	TCGGTCAGCAATGAACATATTG
Ga10G1342.1	GATGTGGAGGCAGAGGTGGC
	GAGCATCCAAATCAACGCCTC
Ga11G0096.1	ATGGGTTGCATGGGCCATAA
	TGAACATCTCACGAGCCACC
Ga11G2490.1	TGGAGATCGGTTTGATTGGACT
	CGATGTAAGACAGCTGCCCA
β-actin	ATCCTCCGTCTTGACCTTG
	TGTCCGTCAGGCAACTCAT

## Sheet: Table S2
Table S2 Phenotypes of 11 seedling biomass-related traits in 215 G. arboreum accessions. note, NA indicated data was missing.
Accession ID	Field_No	Mid_term_ID	Name	SFW_R1	SFW_R2	SFW_R3	SFW_AV	RFW_R1	RFW_R2	RFW_R3	RFW_AV	TFW_R1	TFW_R2	TFW_R3	TFW_AV	SDW_R1	SDW_R2	SDW_R3	SDW_AV	RDW_R1	RDW_R2	RDW_R3	RDW_AV	TDW_R1	TDW_R2	TDW_R3	TDW_AV	SWC_R1	SWC_R2	SWC_R3	SWC_AV	RWC_R1	RWC_R2	RWC_R3	RWC_AV	TWC_R1	TWC_R2	TWC_R3	TWC_AV	RSR_FW_R1	RSR_FW_R2	RSR_FW_R3	RSR_FW_AV	RSR_DW_R1	RSR_DW_R2	RSR_DW_R3	RSR_DW_AV
GA0001	340001	M310002	ZheJiangYuYaoHuangDiDaBu	347.14	351.429	338.75	345.774	125.714	120	123.75	123.155	472.854	471.429	462.5	468.929	37.1429	37.1429	32.5	35.5952	12.2857	11.4286	10.75	11.4881	49.4286	48.5714	43.25	47.0833	89.3003	89.4309	90.4059	89.7056	90.2273	90.4762	91.3131	90.6718	89.5468	89.697	90.6486	89.9594	36.2143	34.1463	36.5314	35.6171	33.0769	30.7692	33.0769	32.2742
GA0002	340003	M310005	ZheJiangShangYuQingShanHongGeng	266.25	256.25	270	264.167	87.5	101.25	96.25	95	353.75	357.5	366.25	359.167	27.5	27.5	32.5	29.1667	8.25	8.75	8	8.33333	35.75	36.25	40.5	37.5	89.6714	89.2683	87.963	88.959	90.5714	91.358	91.6883	91.2281	89.894	89.8601	88.942	89.5592	32.8638	39.5122	35.6481	35.9621	30	31.8182	24.6154	28.5714
GA0003	340005	M310010	NaTongGuanYinHua	236.25	250	247.143	244.464	90	103.75	94.2857	96.0119	326.25	353.75	341.429	340.476	26.25	25	27.1429	26.131	8.75	10	10	9.58333	35	35	37.1429	35.7143	88.8889	90	89.0173	89.3109	90.2778	90.3614	89.3939	90.0186	89.272	90.106	89.1213	89.5105	38.0952	41.5	38.1503	39.2744	33.3333	40	36.8421	36.6743
GA0004	340007	M310015	ShangHaiYingHuMian	278.571	284.286	286.25	283.036	120	130	115	121.667	398.571	414.286	401.25	404.702	31.4286	31.4286	31.25	31.369	11.4286	11.4286	11.25	11.369	42.8571	42.8571	42.5	42.7381	88.7179	88.9447	89.083	88.9169	90.4762	91.2088	90.2174	90.6556	89.2473	89.6552	89.4081	89.4396	43.0769	45.7286	40.1747	42.9863	36.3636	36.3636	36	36.2429
GA0005	340009	M310016	ShanDongXiaoYuHua	358.333	321.429	358.571	346.111	136.667	118.571	132.857	129.365	495	440	491.429	475.476	48.3333	32.8571	42.8571	41.3492	15	14.2857	15.7143	15	63.3333	47.1429	58.5714	56.3492	86.5116	89.7778	88.0478	88.0532	89.0244	87.9518	88.172	88.4049	87.2054	89.2857	88.0814	88.1489	38.1395	36.8889	37.0518	37.3767	31.0345	43.4783	36.6667	36.2764
GA0006	340011	M310017	DingTaoZhongMian	308.571	312.857	302.5	307.976	124.286	122.857	120	122.381	432.857	435.714	422.5	430.357	35.7143	35.7143	36.25	35.8929	12.8571	14.2857	12.5	13.2143	48.5714	50	48.75	49.1071	88.4259	88.5845	88.0165	88.3456	89.6552	88.3721	89.5833	89.2023	88.7789	88.5246	88.4615	88.5892	40.2778	39.2694	39.6694	39.7371	36	40	34.4828	36.8159
GA0007	340013	M310018	ChangZi-1	332.857	292.857	322.5	316.071	157.143	157.143	167.5	160.595	490	450	490	476.667	37.1429	28.5714	37.5	34.4048	14.2857	12.8571	16.25	14.4643	51.4286	41.4286	53.75	48.869	88.8412	90.2439	88.3721	89.1149	90.9091	91.8182	90.2985	90.9933	89.5044	90.7937	89.0306	89.7478	47.2103	53.6585	51.938	50.8098	38.4615	45	43.3333	42.0415
GA0008	340015	M310019	NanLingZhongMian	330	301.429	315.714	315.714	195	202.857	198.929	198.929	525	504.286	514.643	514.643	36.6667	32.8571	34.7619	34.7619	15	14.2857	14.6429	14.6429	51.6667	47.1429	49.4048	49.4048	88.8889	89.0995	88.9894	88.9894	92.3077	92.9577	92.6391	92.6391	90.1587	90.6516	90.4002	90.4002	59.0909	67.2986	63.009	63.009	40.9091	43.4783	42.1233	42.1233
GA0009	340017	M310021	SuiXianZiHuaMian	296.667	300	300	298.889	156.667	156.667	140	151.111	453.333	456.667	440	450	35	36.6667	36	35.8889	13.3333	16.6667	12	14	48.3333	53.3333	48	49.8889	88.2022	87.7778	88	87.9926	91.4894	89.3617	91.4286	90.7353	89.3382	88.3212	89.0909	88.9136	52.809	52.2222	46.6667	50.5576	38.0952	45.4545	33.3333	39.0093
GA0010	340019	M310025	DanXianXiaoZiHua	320	307.5	292.5	306.667	167.5	160	152.5	160	487.5	467.5	445	466.667	42.5	42.5	37.5	40.8333	17.5	20	12.5	16.6667	60	62.5	50	57.5	86.7188	86.1789	87.1795	86.6848	89.5522	87.5	91.8033	89.5833	87.6923	86.631	88.764	87.6786	52.3438	52.0325	52.1368	52.1739	41.1765	47.0588	33.3333	40.8163
GA0011	340021	M310026	HuangZhou	388	412	430	410	222	232	240	231.333	610	644	670	641.333	46	42	47.5	45.1667	18	20	17.5	18.5	64	62	65	63.6667	88.1443	89.8058	88.9535	88.9837	91.8919	91.3793	92.7083	92.0029	89.5082	90.3727	90.2985	90.0728	57.2165	56.3107	55.814	56.4228	39.1304	47.619	36.8421	40.9594
GA0012	340023	M310032	TongNong-1	310	264	286.667	286.889	105	106.667	114	108.556	415	370.667	400.667	395.444	34.2857	35	33.3333	34.2063	8.57143	12	11	10.5238	42.8571	47	44.3333	44.7302	88.9401	86.7424	88.3721	88.0768	91.8367	88.75	90.3509	90.3056	89.673	87.3201	88.9351	88.6886	33.871	40.404	39.7674	37.8389	25	34.2857	33	30.7657
GA0013	340025	M310033	ZhongYinZaJiaoMian-4	NA	NA	NA	NA	NA	NA	NA	NA	NA	NA	NA	NA	NA	NA	NA	NA	NA	NA	NA	NA	NA	NA	NA	NA	NA	NA	NA	NA	NA	NA	NA	NA	NA	NA	NA	NA	NA	NA	NA	NA	NA	NA	NA	NA
GA0014	340027	M310034	ZhongYinZaJiaoMian-5	NA	NA	NA	NA	NA	NA	NA	NA	NA	NA	NA	NA	NA	NA	NA	NA	NA	NA	NA	NA	NA	NA	NA	NA	NA	NA	NA	NA	NA	NA	NA	NA	NA	NA	NA	NA	NA	NA	NA	NA	NA	NA	NA	NA
GA0015	340029	M310040	WanGuiChiWuZi	267.143	290	291.25	282.798	158.571	162.857	160	160.476	425.714	452.857	451.25	443.274	33	35.7143	33.25	33.9881	11.4286	14.2857	12.5	12.7381	44.4286	50	45.75	46.7262	87.6471	87.6847	88.5837	87.9815	92.7928	91.2281	92.1875	92.0623	89.5638	88.959	89.8615	89.4588	59.3583	56.1576	54.9356	56.7459	34.632	40	37.594	37.4781
GA0016	340031	M310042	ShanDongXiaoGuangXu	302.222	328	315.111	315.111	68.8889	72	70.4444	70.4444	371.111	400	385.556	385.556	42.7778	41	41.8889	41.8889	13.3333	12	12.6667	12.6667	56.1111	53	54.5556	54.5556	85.8456	87.5	86.7066	86.7066	80.6452	83.3333	82.0189	82.0189	84.8802	86.75	85.8501	85.8501	22.7941	21.9512	22.3554	22.3554	31.1688	29.2683	30.2387	30.2387
GA0017	340033	M310045	HuNaGuiYangTuMian	300	275.714	287.857	287.857	42	41.4286	41.7143	41.7143	342	317.143	329.571	329.571	32	37.1429	34.5714	34.5714	6	4.28571	5.14286	5.14286	38	41.4286	39.7143	39.7143	89.3333	86.5285	87.9901	87.9901	85.7143	89.6552	87.6712	87.6712	88.8889	86.9369	87.9497	87.9497	14	15.0259	14.4913	14.4913	18.75	11.5385	14.876	14.876
GA0018	340035	M310046	YuanShiZhongMian	318	278	288	294.667	90	88	80	86	408	366	368	380.667	41	35	32	36	10	8	10	9.33333	51	43	42	45.3333	87.1069	87.4101	88.8889	87.7828	88.8889	90.9091	87.5	89.1473	87.5	88.2514	88.587	88.0911	28.3019	31.6547	27.7778	29.1855	24.3902	22.8571	31.25	25.9259
GA0019	340037	M310051	LiaoYang-1	260	268.571	251.667	260.079	68.3333	82.8571	75	75.3968	328.333	351.429	326.667	335.476	28.3333	30	30	29.4444	8.33333	8.57143	6.66667	7.85714	36.6667	38.5714	36.6667	37.3016	89.1026	88.8298	88.0795	88.6787	87.8049	89.6552	91.1111	89.5789	88.8325	89.0244	88.7755	88.881	26.2821	30.8511	29.8013	28.9899	29.4118	28.5714	22.2222	26.6846
GA0020	340039	M310052	JiaDingZhongMian	262.857	275.714	281.667	273.413	90	92.8571	83.3333	88.7302	352.857	368.571	365	362.143	32.8571	34.2857	36.6667	34.6032	7.14286	8.57143	6.66667	7.46032	40	42.8571	43.3333	42.0635	87.5	87.5648	86.9822	87.344	92.0635	90.7692	92	91.5921	88.664	88.3721	88.1279	88.3848	34.2391	33.6788	29.5858	32.4528	21.7391	25	18.1818	21.5596
GA0021	340041	M310054	ZheJiangYuYaoZiXueMianHua	265	272	260	265.667	92.5	80	85	85.8333	357.5	352	345	351.5	32.5	32	30	31.5	12	11	10	11	44.5	43	40	42.5	87.7358	88.2353	88.4615	88.143	87.027	86.25	88.2353	87.1845	87.5524	87.7841	88.4058	87.909	34.9057	29.4118	32.6923	32.3087	36.9231	34.375	33.3333	34.9206
GA0022	340043	M310059	ZheJiangShangYuDaKeLuShu	272	268	255	265	72	70	73.3333	71.7778	344	338	328.333	336.778	34	35	33	34	8	8	10	8.66667	42	43	43	42.6667	87.5	86.9403	87.0588	87.1698	88.8889	88.5714	86.3636	87.9257	87.7907	87.2781	86.9036	87.3309	26.4706	26.1194	28.7582	27.086	23.5294	22.8571	30.303	25.4902
GA0023	340045	M310060	AnGuoLiuShuangShuDaQingJie	320	296.667	314	310.222	75	80	66	73.6667	395	376.667	380	383.889	38.3333	36.6667	38	37.6667	6.66667	8.33333	8	7.66667	45	45	46	45.3333	88.0208	87.6404	87.8981	87.8582	91.1111	89.5833	87.8788	89.5928	88.6076	88.0531	87.8947	88.191	23.4375	26.9663	21.0191	23.7464	17.3913	22.7273	21.0526	20.354
GA0024	340047	M310061	ShiXiYa-1	286	304	278.333	289.444	102	112	128.333	114.111	388	416	406.667	403.556	32	28	26.6667	28.8889	8	9	11.6667	9.55556	40	37	38.3333	38.4444	88.8112	90.7895	90.4192	90.0192	92.1569	91.9643	90.9091	91.6261	89.6907	91.1058	90.5738	90.4736	35.6643	36.8421	46.1078	39.4242	25	32.1429	43.75	33.0769
GA0025	340049	M310063	XiaoGanTieZiXiaoYiHua	280	272.857	276.429	276.429	111.667	107.143	109.405	109.405	391.667	380	385.833	385.833	35	28.5714	31.7857	31.7857	13.3333	10.7143	9.52381	11.1905	48.3333	39.2857	41.3095	42.9762	87.5	89.5288	88.5013	88.5013	88.0597	90	91.2949	89.7715	87.6596	89.6617	89.2934	88.8615	39.881	39.267	39.578	39.578	38.0952	37.5	29.9625	35.206
GA0026	340051	M310064	ShangQiuXiaoBaiHua	308.333	276.667	251.667	223.333	115	128.333	110	117.778	423.333	405	361.667	341.111	30	26.6667	26.6667	27.7778	13.3333	13.3333	10.3333	12.3333	43.3333	40	37	40.1111	90.2703	90.3614	89.404	87.5622	88.4058	89.6104	90.6061	89.5283	89.7638	90.1235	89.7696	88.241	37.2973	46.3855	43.7086	52.7363	44.4444	50	38.75	44.4
GA0027	340053	M310065	JiangSuChangShuHeiZi	256.667	260	246	NA	35	42	34	NA	291.667	302	280	NA	31.6667	30	26	29.2222	6.66667	10	10	8.88889	38.3333	40	36	38.1111	87.6623	88.4615	89.4309	NA	80.9524	76.1905	70.5882	NA	86.8571	86.755	87.1429	NA	13.6364	16.1538	13.8211	NA	21.0526	33.3333	38.4615	30.4183
GA0028	340055	M310067	XiaoBaiHua(HaiMen)	216	233.333	213.333	220.889	72	91.6667	78.3333	80.6667	288	325	291.667	301.556	28	25	28.3333	27.1111	6	10	8	8	34	35	36.3333	35.1111	87.037	89.2857	86.7188	87.7264	91.6667	89.0909	89.7872	90.0826	88.1944	89.2308	87.5429	88.3567	33.3333	39.2857	36.7188	36.5191	21.4286	40	28.2353	29.5082
GA0029	340057	M310069	JiangSuHongJingJiJiao	252.857	262.857	257.857	257.857	68.5714	81.4286	75	75	321.429	344.286	332.857	332.857	24.2857	30	27.1429	27.1429	8.57143	8.57143	8.57143	8.57143	32.8571	38.5714	35.7143	35.7143	90.3955	88.587	89.4737	89.4737	87.5	89.4737	88.5714	88.5714	89.7778	88.7967	89.2704	89.2704	27.1186	30.9783	29.0859	29.0859	35.2941	28.5714	31.5789	31.5789
GA0030	340059	M310070	IndiaN.V50-70	226.667	241.667	241.429	236.587	93.3333	118.333	104.286	105.317	320	360	345.714	341.905	25	25	24.2857	24.7619	10	13.3333	8.57143	10.6349	35	38.3333	32.8571	35.3968	88.9706	89.6552	89.9408	89.5337	89.2857	88.7324	91.7808	89.902	89.0625	89.3519	90.4959	89.6472	41.1765	48.9655	43.1953	44.5153	40	53.3333	35.2941	42.9487
GA0031	340061	M310072	NaTongQingJingJiJiaoYaLingGuoHuangHua	240	280	260	260	51.25	70	60.625	60.625	291.25	350	320.625	320.625	35	36.25	35.625	35.625	5	7.5	6.25	6.25	40	43.75	41.875	41.875	85.4167	87.0536	86.2981	86.2981	90.2439	89.2857	89.6907	89.6907	86.2661	87.5	86.9396	86.9396	21.3542	25	23.3173	23.3173	14.2857	20.6897	17.5439	17.5439
GA0032	340063	M310074	NaTongZiJingJiJiaoBaiHuaHongXin	297.143	237.143	251.667	261.984	72.8571	71.4286	65	69.7619	370	308.571	316.667	331.746	32.8571	28.5714	25	28.8095	10	7.14286	5	7.38095	42.8571	35.7143	30	36.1905	88.9423	87.9518	90.0662	89.0033	86.2745	90	92.3077	89.4198	88.417	88.4259	90.5263	89.0909	24.5192	30.1205	25.8278	26.6283	30.4348	25	20	25.6198
GA0033	340065	M310076	JiangSuChangShuJiJiaoMian	233.333	198.333	210	213.889	53.3333	45	51.6667	50	286.667	243.333	261.667	263.889	25	28.3333	25	26.1111	5	8.33333	5	6.11111	30	36.6667	30	32.2222	89.2857	85.7143	88.0952	87.7922	90.625	81.4815	90.3226	87.7778	89.5349	84.9315	88.535	87.7895	22.8571	22.6891	24.6032	23.3766	20	29.4118	20	23.4043
GA0034	340067	M310078	119S	254	268	248.333	256.778	116	118	95	109.667	370	386	343.333	366.444	32	30	31.6667	31.2222	10	10	11.6667	10.5556	42	40	43.3333	41.7778	87.4016	88.806	87.2483	87.8408	91.3793	91.5254	87.7193	90.3749	88.6486	89.6373	87.3786	88.5992	45.6693	44.0299	38.255	42.7088	31.25	33.3333	36.8421	33.8078
GA0035	340069	M310081	PingZhanZhaiZhongMian	262	220	238	240	142	130	132	134.667	404	350	370	374.667	26	22	24	24	12	8	12	10.6667	38	30	36	34.6667	90.0763	90	89.916	90	91.5493	93.8462	90.9091	92.0792	90.5941	91.4286	90.2703	90.7473	54.1985	59.0909	55.4622	56.1111	46.1538	36.3636	50	44.4444
GA0036	340071	M310083	LiaoZhongHong	256	280	270	268.667	58	63	58.3333	59.7778	314	343	328.333	328.444	42	42	41.6667	41.8889	12	14	16.6667	14.2222	54	56	58.3333	56.1111	83.5938	85	84.5679	84.4086	79.3103	77.7778	71.4286	76.2082	82.8025	83.6735	82.2335	82.9161	22.6562	22.5	21.6049	22.2498	28.5714	33.3333	40	33.9523
GA0037	340073	M310084	JiangYinBaiZi	222.857	200	226.667	216.508	61.4286	55.4286	67.6667	61.5079	284.286	255.429	294.333	278.016	45.7143	47.1429	50	47.619	15.7143	12.8571	16.6667	15.0794	61.4286	60	66.6667	62.6984	79.4872	76.4286	77.9412	78.0059	74.4186	76.8041	75.3695	75.4839	78.392	76.5101	77.3499	77.4479	27.5641	27.7143	29.8529	28.4091	34.375	27.2727	33.3333	31.6667
GA0038	340075	M310087	BaoShanTuMian	260	231.667	254.286	248.651	123.333	90	118.571	110.635	383.333	321.667	372.857	359.286	35	35	37.1429	35.7143	20	16.6667	18.5714	18.4127	55	51.6667	55.7143	54.127	86.5385	84.8921	85.3933	85.6368	83.7838	81.4815	84.3373	83.3572	85.6522	83.9378	85.0575	84.9348	47.4359	38.8489	46.6292	44.4941	57.1429	47.619	50	51.5556
GA0039	340077	M310089	SuiXianBaiZi	298.333	273.333	278.571	283.413	98.3333	86.6667	97.1429	94.0476	396.667	360	375.714	377.46	35	30	35	33.3333	11.6667	6.66667	10	9.44444	46.6667	36.6667	45	42.7778	88.2682	89.0244	87.4359	88.2386	88.1356	92.3077	89.7059	89.9578	88.2353	89.8148	88.0228	88.6669	32.9609	31.7073	34.8718	33.184	33.3333	22.2222	28.5714	28.3333
GA0040	340079	M310091	YunNanHuangRongTumian	288.333	261.667	284.286	278.095	125	110	98.5714	111.19	413.333	371.667	382.857	389.286	43	43.3333	40	42.1111	8.33333	8.33333	7.14286	7.93651	51.3333	51.6667	47.1429	50.0476	85.0867	83.4395	85.9296	84.8573	93.3333	92.4242	92.7536	92.8622	87.5806	86.0987	87.6866	87.1437	43.3526	42.0382	34.6734	39.9829	19.3798	19.2308	17.8571	18.8466
GA0041	340081	M310092	XiWang-1	302	312	320	311.333	55	58	65	59.3333	357	370	385	370.667	34	32	34	33.3333	10	10	10	10	44	42	44	43.3333	88.7417	89.7436	89.375	89.2934	81.8182	82.7586	84.6154	83.1461	87.6751	88.6486	88.5714	88.3094	18.2119	18.5897	20.3125	19.0578	29.4118	31.25	29.4118	30
GA0042	340083	M310093	TieMuChi	268.571	252.857	243.333	254.921	75.7143	80.7143	75	77.1429	344.286	333.571	318.333	332.063	37.5	35.7	33.3	35.5	8.57143	10	18.3333	12.3016	46.0714	45.7	51.6333	47.8016	86.0372	85.8814	86.3151	86.0741	88.6792	87.6106	75.5556	84.0535	86.6183	86.2998	83.7801	85.6047	28.1915	31.9209	30.8219	30.2615	22.8571	28.0112	55.0551	34.6524
GA0043	340085	M310096	GeBeiMian	338.571	330	317.143	328.571	118.571	108.571	102.857	106.667	457.143	438.571	420	435.238	42.8571	50	50	47.619	14.2857	10	11.4286	11.9048	57.1429	60	61.4286	59.5238	87.3418	84.8485	84.2342	85.5072	87.9518	90.7895	88.8889	88.8393	87.5	86.3192	85.3741	86.3239	35.0211	32.9004	32.4324	32.4638	33.3333	20	22.8571	25
GA0044	340087	M310098	SuBianTieZi	306.667	292.857	299.762	299.762	51.6667	62.8571	57.2619	57.2619	358.333	355.714	357.024	357.024	36.6667	34.2857	35.4762	35.4762	11.6667	7.14286	9.40476	9.40476	48.3333	41.4286	44.881	44.881	88.0435	88.2927	88.1652	88.1652	77.4194	88.6364	83.5759	83.5759	86.5116	88.3534	87.4291	87.4291	16.8478	21.4634	19.1025	19.1025	31.8182	20.8333	26.5101	26.5101
GA0045	340089	M310099	LiaoNingZhongMian	250	291.667	277.143	272.937	88.3333	83.3333	77.1429	82.9365	338.333	375	354.286	355.873	30	35	30	31.6667	8.33333	8.33333	5.71429	7.46032	38.3333	43.3333	35.7143	39.127	88	88	89.1753	88.3978	90.566	90	92.5926	91.0048	88.67	88.4444	89.9194	89.0054	35.3333	28.5714	27.8351	30.3867	27.7778	23.8095	19.0476	23.5589
GA0046	340091	M310103	KaiYuanTuMian	265	290	271.429	275.476	113.333	103.333	107.143	107.937	378.333	393.333	378.571	383.413	36.6667	36.6667	35.7143	36.3492	13.3333	15	8.57143	12.3016	50	51.6667	44.2857	48.6508	86.1635	87.3563	86.8421	86.805	88.2353	85.4839	92	88.6029	86.7841	86.8644	88.3019	87.3111	42.7673	35.6322	39.4737	39.1818	36.3636	40.9091	24	33.8428
GA0047	340093	M310104	XiaoGanTieZiDaYiHua	276	254	260	263.333	82	80	84	82	358	334	344	345.333	31	30	33	31.3333	8	8	8	8	39	38	41	39.3333	88.7681	88.189	87.3077	88.1013	90.2439	90	90.4762	90.2439	89.1061	88.6228	88.0814	88.61	29.7101	31.4961	32.3077	31.1392	25.8065	26.6667	24.2424	25.5319
GA0048	340095	M310105	HuangGangAiJiaoCha	295.714	318.571	308.571	307.619	115.714	124.286	111.429	117.143	411.429	442.857	420	424.762	41.4286	38.5714	37.1429	39.0476	10	11.4286	8.57143	10	51.4286	50	45.7143	49.0476	85.9903	87.8924	87.963	87.3065	91.358	90.8046	92.3077	91.4634	87.5	88.7097	89.1156	88.4529	39.1304	39.0135	36.1111	38.0805	24.1379	29.6296	23.0769	25.6098
GA0049	340097	M310106	WanZiZhongMian	344.286	354.286	318.333	338.968	70	94.2857	80	81.4286	414.286	448.571	398.333	420.397	38.5714	38.5714	35	37.381	8.57143	11.4286	8.33333	9.44444	47.1429	50	43.3333	46.8254	88.7967	89.1129	89.0052	88.9721	87.7551	87.8788	89.5833	88.4016	88.6207	88.8535	89.1213	88.8616	20.332	26.6129	25.1309	24.0225	22.2222	29.6296	23.8095	25.2654
GA0050	340099	M310109	DaYeXiRongJian	302	310	305	305.667	70	70	76.6667	72.2222	372	380	381.667	377.889	38	38	40	38.6667	10	10	8.33333	9.44444	48	48	48.3333	48.1111	87.4172	87.7419	86.8852	87.3501	85.7143	85.7143	89.1304	86.9231	87.0968	87.3684	87.3362	87.2685	23.1788	22.5806	25.1366	23.6278	26.3158	26.3158	20.8333	24.4253
GA0051	340101	M310114	NaTongQingJingTongMian	276	265	236.667	259.222	72	70	76.6667	72.8889	348	335	313.333	332.111	34	31.6667	33.3333	33	8	8.33333	8.33333	8.22222	42	40	41.6667	41.2222	87.6812	88.0503	85.9155	87.2696	88.8889	88.0952	89.1304	88.7195	87.931	88.0597	86.7021	87.5878	26.087	26.4151	32.3944	28.1183	23.5294	26.3158	25	24.9158
GA0052	340103	M310115	HaiMenLuHeZi	288.571	287.143	297.143	290.952	104.286	98.5714	97.1429	100	392.857	385.714	394.286	390.952	35.7143	35.7143	35.7143	35.7143	11.4286	11.4286	10	10.9524	47.1429	47.1429	45.7143	46.6667	87.6238	87.5622	87.9808	87.725	89.0411	88.4058	89.7059	89.0476	88	87.7778	88.4058	88.0633	36.1386	34.3284	32.6923	34.3699	32	32	28	30.6667
GA0053	340105	M310116	HaiMenZiMianHua	241.667	230	221.667	231.111	93.3333	101.667	96.6667	97.2222	335	331.667	318.333	328.333	30	28.3333	25	27.7778	11.6667	11.6667	10	11.1111	41.6667	40	35	38.8889	87.5862	87.6812	88.7218	87.9808	87.5	88.5246	89.6552	88.5714	87.5622	87.9397	89.0052	88.1557	38.6207	44.2029	43.609	42.0673	38.8889	41.1765	40	40
GA0054	340107	M310117	HaiMenJiJiaoMian	276	252	245	257.667	94	84	82.5	86.8333	370	336	327.5	344.5	26	26	25	25.6667	10	8	7.5	8.5	36	34	32.5	34.1667	90.5797	89.6825	89.7959	90.0388	89.3617	90.4762	90.9091	90.2111	90.2703	89.881	90.0763	90.0822	34.058	33.3333	33.6735	33.6999	38.4615	30.7692	30	33.1169
GA0055	340109	M310118	HaiMenHuangHuaQingJingJiJiaoMian	258	280	267.143	268.381	114	98.3333	107.143	106.492	372	378.333	374.286	374.873	26	31.6667	27.1429	28.2698	10	6.66667	10	8.88889	36	38.3333	37.1429	37.1587	89.9225	88.6905	89.8396	89.4665	91.2281	93.2203	90.6667	91.653	90.3226	89.8678	90.0763	90.0876	44.186	35.119	40.107	39.6794	38.4615	21.0526	36.8421	31.443
GA0056	340111	M310120	SiYangCangJiQingJingZhongMian	253.333	238.333	238.571	243.413	88.3333	70	71.4286	76.5873	341.667	308.333	310	320	26.6667	26.6667	25.7143	26.3492	8.33333	5	5.71429	6.34921	35	31.6667	31.4286	32.6984	89.4737	88.8112	89.2216	89.1751	90.566	92.8571	92	91.7098	89.7561	89.7297	89.8618	89.7817	34.8684	29.3706	29.9401	31.464	31.25	18.75	22.2222	24.0964
GA0057	340113	M310121	JiangSuXuZhouZhongMian	278	278	282.5	279.5	108	116	102.5	108.833	386	394	385	388.333	36	35	35	35.3333	12	10	12.5	11.5	48	45	47.5	46.8333	87.0504	87.4101	87.6106	87.3584	88.8889	91.3793	87.8049	89.4334	87.5648	88.5787	87.6623	87.9399	38.8489	41.7266	36.2832	38.9386	33.3333	28.5714	35.7143	32.5472
GA0058	340115	M310122	TangShanBaiZiZhongMian	273.333	286.667	283.333	281.111	95	103.333	120	106.111	368.333	390	403.333	387.222	28.3333	28.5	31.6667	29.5	8.33333	6.66667	8.33333	7.77778	36.6667	35.1667	40	37.2778	89.6341	90.0581	88.8235	89.5059	91.2281	93.5484	93.0556	92.6702	90.0452	90.9829	90.0826	90.373	34.7561	36.0465	42.3529	37.747	29.4118	23.3918	26.3158	26.3653
GA0059	340117	M310128	PiaoYangTieZi	286	303.333	276.667	288.667	120	111.667	98.3333	110	406	415	375	398.667	32	31.6667	35	32.8889	14	11.6667	8.33333	11.3333	46	43.3333	43.3333	44.2222	88.8112	89.5604	87.3494	88.6066	88.3333	89.5522	91.5254	89.697	88.67	89.5582	88.4444	88.9075	41.958	36.8132	35.5422	38.1062	43.75	36.8421	23.8095	34.4595
GA0060	340119	M310130	BaiWanMian83-4	288.571	274.286	277.143	280	117.143	110	112.857	113.333	405.714	384.286	390	393.333	35.7143	32.8571	27.1429	31.9048	8.57143	7.14286	11.4286	9.04762	44.2857	40	38.5714	40.9524	87.6238	88.0208	90.2062	88.6054	92.6829	93.5065	89.8734	92.0168	89.0845	89.5911	90.1099	89.5884	40.5941	40.1042	40.7216	40.4762	24	21.7391	42.1053	28.3582
GA0061	340121	M310131	ChangShuChangYinBaiHua	281.667	248.571	237.143	255.794	78.3333	65.7143	82.8571	75.6349	360	314.286	320	331.429	30.3333	27.2857	27.1429	28.254	6.66667	7.14286	8.57143	7.46032	37	34.4286	35.7143	35.7143	89.2308	89.023	88.5542	88.9544	91.4894	89.1304	89.6552	90.1364	89.7222	89.0455	88.8393	89.2241	27.8107	26.4368	34.9398	29.5687	21.978	26.178	31.5789	26.4045
GA0062	340123	M310135	JiangSuChangShuLongZhong-1	230	248.333	265	247.778	93.3333	105	91.6667	96.6667	323.333	353.333	356.667	344.444	23.3333	23.3333	30	25.5556	6.66667	6.33333	6.66667	6.55556	30	29.6667	36.6667	32.1111	89.8551	90.604	88.6792	89.6861	92.8571	93.9683	92.7273	93.2184	90.7216	91.6038	89.7196	90.6774	40.5797	42.2819	34.5912	39.0135	28.5714	27.1429	22.2222	25.6522
GA0063	340125	M310137	JiangSuChangShuYangMaoBai	240	250	236.667	242.222	94	100	105	99.6667	334	350	341.667	341.889	26	26.6667	28.3333	27	9	8.33333	10	9.11111	35	35	38.3333	36.1111	89.1667	89.3333	88.0282	88.8532	90.4255	91.6667	90.4762	90.8584	89.521	90	88.7805	89.4378	39.1667	40	44.3662	41.1468	34.6154	31.25	35.2941	33.7449
GA0064	340127	M310142	JiangYinBaiZi111	312.857	272.857	295.714	293.81	128.571	100	108.571	112.381	441.429	372.857	404.286	406.19	28.5714	32.8571	28.5714	30	8.42857	5.71429	8.28571	7.47619	37	38.5714	36.8571	37.4762	90.8676	87.9581	90.3382	89.7893	93.4444	94.2857	92.3684	93.3475	91.6181	89.6552	90.8834	90.7737	41.0959	36.6492	36.715	38.2496	29.5	17.3913	29	24.9206
GA0065	340129	M310145	JiangYinJiJiaoMianGuangZi	275.714	288.571	306.667	290.317	118.571	130	116.667	121.746	394.286	418.571	423.333	412.063	28.5714	30	33.3333	30.6349	12.8571	11.4286	10	11.4286	41.4286	41.4286	43.3333	42.0635	89.6373	89.604	89.1304	89.4478	89.1566	91.2088	91.4286	90.6128	89.4928	90.1024	89.7638	89.792	43.0052	45.0495	38.0435	41.9355	45	38.0952	30	37.3057
GA0066	340131	M310146	ShangHaiDaZiMian	275	256.25	256.25	262.5	111.25	110	103.75	108.333	386.25	366.25	360	370.833	32.5	30	26.25	29.5833	7.125	6	6.625	6.58333	39.625	36	32.875	36.1667	88.1818	88.2927	89.7561	88.7302	93.5955	94.5455	93.6145	93.9231	89.7411	90.1706	90.8681	90.2472	40.4545	42.9268	40.4878	41.2698	21.9231	20	25.2381	22.2535
GA0067	340133	M310148	ShangHaiJinJiaHuaZi	260	272.857	250	297.333	76	74.0271	76.6667	75.5556	336	346.884	326.667	372.889	28	27.1429	23.3333	26.1587	8	5.71429	5	6.2381	36	32.8571	28.3333	32.3968	89.2308	90.0524	90.6667	91.2022	89.4737	92.2808	93.4783	91.7437	89.2857	90.5279	91.3265	91.3119	29.2308	27.1304	30.6667	25.4111	28.5714	21.0526	21.4286	23.8471
GA0068	340135	M310153	JiaDingBaiZi	260	280	298.333	279.444	115	116.667	110	113.889	375	396.667	408.333	393.333	36.6667	40	43.3333	40	8.33333	10	13.3333	10.5556	45	50	56.6667	50.5556	85.8974	85.7143	85.4749	85.6859	92.7536	91.4286	87.8788	90.7317	88	87.395	86.1224	87.1469	44.2308	41.6667	36.8715	40.7555	22.7273	25	30.7692	26.3889
GA0069	340137	M310158	PuDongHuoJiMian	255	221.667	245.714	240.794	83.3333	73.3333	71.4286	76.0317	338.333	295	317.143	316.825	30	26.6667	27.1429	27.9365	8.33333	8.33333	7.14286	7.93651	38.3333	35	34.2857	35.873	88.2353	87.9699	88.9535	88.3982	90	88.6364	90	89.5616	88.67	88.1356	89.1892	88.6774	32.6797	33.0827	29.0698	31.5755	27.7778	31.25	26.3158	28.4091
GA0070	340139	M310159	JiangSuChuanShaQingJingZhongMian	195	200	225.714	206.905	81.6667	81.6667	81.4286	81.5873	276.667	281.667	307.143	288.492	26.6667	25	25.7143	25.7937	8.33333	6.66667	8.57143	7.85714	35	31.6667	34.2857	33.6508	86.3248	87.5	88.6076	87.5336	89.7959	91.8367	89.4737	90.3696	87.3494	88.7574	88.8372	88.3356	41.8803	40.8333	36.0759	39.4323	31.25	26.6667	33.3333	30.4615
GA0071	340141	M310161	JiangSuFengXianZhongMian	290	272	260	274	94	86	96	92	384	358	356	366	30	28	26	28	8	6	6	6.66667	38	34	32	34.6667	89.6552	89.7059	90	89.781	91.4894	93.0233	93.75	92.7536	90.1042	90.5028	91.0112	90.5282	32.4138	31.6176	36.9231	33.5766	26.6667	21.4286	23.0769	23.8095
GA0072	340143	M310163	QingPuXiaoZiZhongMian	222.857	220	236.667	226.508	131.429	111.429	118.333	120.397	354.286	331.429	355	346.905	24.2857	27.2857	27	26.1905	10	8.57143	10	9.52381	34.2857	35.8571	37	35.7143	89.1026	87.5974	88.5915	88.4373	92.3913	92.3077	91.5493	92.0897	90.3226	89.181	89.5775	89.7049	58.9744	50.6494	50	53.1535	41.1765	31.4136	37.037	36.3636
GA0073	340145	M310165	BaoShanZiHua	282	308	266.667	285.556	154	156	148.333	152.778	436	464	415	438.333	34	34	30	32.6667	14	12	10	12	48	46	40	44.6667	87.9433	88.961	88.75	88.5603	90.9091	92.3077	93.2584	92.1455	88.9908	90.0862	90.3614	89.8099	54.6099	50.6494	55.625	53.5019	41.1765	35.2941	33.3333	36.7347
GA0074	340147	M310166	ZheJiangXiaoShanZiHongGengDaKeMianBaiZi	262	240	255	252.333	84	82	81.6667	82.5556	346	322	336.667	334.889	28	26	25	26.3333	10	8	8.33333	8.77778	38	34	33.3333	35.1111	89.313	89.1667	90.1961	89.5641	88.0952	90.2439	89.7959	89.3674	89.0173	89.441	90.099	89.5156	32.0611	34.1667	32.0261	32.7169	35.7143	30.7692	33.3333	33.3333
GA0075	340149	M310167	ZheJiangXiaoShanZiHongGengDaKeMianGuangZi	274	252	245	257	82	64	70	72	356	316	315	329	32	33	34.5	33.1667	8	10	13.25	10.4167	40	43	47.75	43.5833	88.3212	86.9048	85.9184	87.0947	90.2439	84.375	81.0714	85.5324	88.764	86.3924	84.8413	86.7528	29.927	25.3968	28.5714	28.0156	25	30.303	38.4058	31.407
GA0076	340151	M310168	PingHuXiaoZhongHuiZi	216	226	236.667	226.222	84	84	75	81	300	310	311.667	307.222	26	24	28.3333	26.1111	10	12	8.33333	10.1111	36	36	36.6667	36.2222	87.963	89.3805	88.0282	88.4578	88.0952	85.7143	88.8889	87.5171	88	88.3871	88.2353	88.2098	38.8889	37.1681	31.6901	35.8055	38.4615	50	29.4118	38.7234
GA0077	340153	M310170	ZheJiangHaiYanLuShu	270	271.667	266.667	269.444	106.667	103.333	91.6667	100.556	376.667	375	358.333	370	30	33.3333	26.6667	30	11.6667	10	8.33333	10	41.6667	43.3333	35	40	88.8889	87.7301	90	88.866	89.0625	90.3226	90.9091	90.0552	88.9381	88.4444	90.2326	89.1892	39.5062	38.0368	34.375	37.3196	38.8889	30	31.25	33.3333
GA0078	340155	M310172	ZheJiangDingHaiZhongMian	294	307.5	300.75	300.75	94	97.5	95.75	95.75	388	405	396.5	396.5	32	37.5	34.75	34.75	10	7.5	8.75	8.75	42	45	43.5	43.5	89.1156	87.8049	88.4456	88.4456	89.3617	92.3077	90.8616	90.8616	89.1753	88.8889	89.029	89.029	31.9728	31.7073	31.8371	31.8371	31.25	20	25.1799	25.1799
GA0079	340157	M310176	AnHuiShuChengZhongMian	256	250	248.333	251.444	84	88	81.6667	84.5556	340	338	330	336	40	42	33.3333	38.4444	9	10	9.5	9.5	49	52	42.8333	47.9444	84.375	83.2	86.5772	84.7106	89.2857	88.6364	88.3673	88.7648	85.5882	84.6154	87.0202	85.7308	32.8125	35.2	32.8859	33.6279	22.5	23.8095	28.5	24.711
GA0080	340159	M310178	AnHuiFuYangEYangHua	307.5	316	312	311.833	135	154	126	138.333	442.5	470	438	450.167	37.5	36	34	35.8333	10	12	8	10	47.5	48	42	45.8333	87.8049	88.6076	89.1026	88.5088	92.5926	92.2078	93.6508	92.7711	89.2655	89.7872	90.411	89.8186	43.9024	48.7342	40.3846	44.3613	26.6667	33.3333	23.5294	27.907
GA0081	340161	M310179	AnHuiFuYangZiSeXiaoHua	211.667	244.286	221.429	225.794	73.3333	92.8571	80	82.0635	285	337.143	301.429	307.857	33.3333	32.8571	37.1429	34.4444	5	5.71429	10	6.90476	38.3333	38.5714	47.1429	41.3492	84.252	86.5497	83.2258	84.7452	93.1818	93.8462	87.5	91.5861	86.5497	88.5593	84.3602	86.5687	34.6457	38.0117	36.129	36.3445	15	17.3913	26.9231	20.0461
GA0082	340163	M310182	AnHuiChuXianXiaoZiMian	326.667	320	311.429	319.365	101.667	105	97.1429	104.603	428.333	425	408.571	423.968	35	36.6667	35.7143	35.7937	11.6667	11.6667	8.57143	10.6349	46.6667	48.3333	44.2857	46.4286	89.2857	88.5417	88.5321	88.7922	88.5246	88.8889	91.1765	89.8331	89.1051	88.6275	89.1608	89.049	31.1224	32.8125	31.1927	32.7535	33.3333	31.8182	24	29.7118
GA0083	340165	M310183	AnHuiQuanJiaoZhongMian	224	224	242	230	72	76	74	74	296	300	316	304	34	26	28	29.3333	8	6	10	8	42	32	38	37.3333	84.8214	88.3929	88.4298	87.2464	88.8889	92.1053	86.4865	89.1892	85.8108	89.3333	87.9747	87.7193	32.1429	33.9286	30.5785	32.1739	23.5294	23.0769	35.7143	27.2727
GA0084	340167	M310184	AnHuiQuanJiaoXiaoZiMianMaoZi	343.333	328.333	314.286	328.651	171.667	160	170	167.222	515	488.333	484.286	495.873	35	38.3333	24.2857	32.5397	15	13.3333	11.4286	13.254	50	51.6667	35.7143	45.7937	89.8058	88.3249	92.2727	90.099	91.2621	91.6667	93.2773	92.074	90.2913	89.4198	92.6254	90.765	50	48.731	54.0909	50.8814	42.8571	34.7826	47.0588	40.7317
GA0085	340169	M310186	AnHuiQuanJiaoXiaoZiMianGuangZi	266	240	245	250.333	110	101.667	106.667	106.111	376	341.667	351.667	356.444	30	36.6667	33.3333	33.3333	18	18.3333	13.3333	16.5556	48	55	46.6667	49.8889	88.7218	84.7222	86.3946	86.6844	83.6364	81.9672	87.5	84.3979	87.234	83.9024	86.7299	86.0037	41.3534	42.3611	43.5374	42.3879	60	50	40	49.6667
GA0086	340171	M310187	AnHuiDingYuanZiHuaMian	318.333	305.714	312.857	312.302	143.333	148.571	137.143	143.016	461.667	454.286	450	455.317	30	31.4286	30	30.4762	11.6667	15.7143	10	12.4603	41.6667	47.1429	40	42.9365	90.5759	89.7196	90.411	90.2414	91.8605	89.4231	92.7083	91.2875	90.9747	89.6226	91.1111	90.57	45.0262	48.5981	43.8356	45.7942	38.8889	50	33.3333	40.8854
GA0087	340173	M310188	FengYangZhongMian	245	251.429	235	243.81	125	125.714	120	123.571	370	377.143	355	367.381	33.3333	30	36.6667	33.3333	10	11.4286	10	10.4762	43.3333	41.4286	46.6667	43.8095	86.3946	88.0682	84.3972	86.3281	92	90.9091	91.6667	91.5222	88.2883	89.0152	86.8545	88.0752	51.0204	50	51.0638	50.6836	30	38.0952	27.2727	31.4286
GA0088	340175	M310190	HuaZhongZiGanZhongMian	331.667	314.286	322.857	322.937	128.333	124.286	132.857	128.492	460	438.571	455.714	451.429	33.3333	37.1429	34.2857	34.9206	11.6667	8.57143	11.4286	10.5556	45	45.7143	45.7143	45.4762	89.9497	88.1818	89.3805	89.1865	90.9091	93.1034	91.3978	91.7851	90.2174	89.5765	89.9687	89.9262	38.6935	39.5455	41.1504	39.7886	35	23.0769	33.3333	30.2273
GA0089	340177	M310201	TongChengZhongMianHuiZi	230	248.333	248.571	242.302	81.25	90	94.2857	88.5119	311.25	338.333	342.857	330.813	33.75	31.6667	32.8571	32.7579	6.25	8.33333	8.57143	7.71825	40	40	41.4286	40.4762	85.3261	87.2483	86.7816	86.4805	92.3077	90.7407	90.9091	91.28	87.1486	88.1773	87.9167	87.7646	35.3261	36.2416	37.931	36.5296	18.5185	26.3158	26.087	23.5615
GA0090	340179	M310204	AnHuiGuiChiZhongMian	284	276.667	280.333	280.333	145	155	150	150	429	431.667	430.333	430.333	40	43.3333	41.6667	41.6667	12	13.3333	12.6667	12.6667	52	56.6667	54.3333	54.3333	85.9155	84.3373	85.1367	85.1367	91.7241	91.3978	91.5556	91.5556	87.8788	86.8726	87.3741	87.3741	51.0563	56.0241	53.5077	53.5077	30	30.7692	30.4	30.4
GA0091	340181	M310205	AnHuiGuiChiXiaoZiMianBaiZi	276	286	280	280.667	112	106	116	111.333	388	392	396	392	32	36	38	35.3333	12	8	12	10.6667	44	44	50	46	88.4058	87.4126	86.4286	87.4109	89.2857	92.4528	89.6552	90.4192	88.6598	88.7755	87.3737	88.2653	40.5797	37.0629	41.4286	39.6675	37.5	22.2222	31.5789	30.1887
GA0092	340183	M310206	AnHuiGuiChiXiaoZiMianHuiZi	264	258	246	256	96	126	100	107.333	360	384	346	363.333	36	34	28	32.6667	10	14	10	11.3333	46	48	38	44	86.3636	86.8217	88.6179	87.2396	89.5833	88.8889	90	89.441	87.2222	87.5	89.0173	87.8899	36.3636	48.8372	40.6504	41.9271	27.7778	41.1765	35.7143	34.6939
GA0093	340185	M310208	JiangXiXiuShuiZhongMianMaoZi	345	NA	NA	345	125	NA	NA	125	470	NA	NA	470	NA	NA	NA	NA	NA	NA	NA	NA	NA	NA	NA	NA	NA	NA	NA	NA	NA	NA	NA	NA	NA	NA	NA	NA	36.2319	NA	NA	36.2319	NA	NA	NA	NA
GA0094	340187	M310209	AnHuiTongLingZhongMian	261.667	251.429	256.548	256.548	120	118.571	119.286	119.286	381.667	370	375.833	375.833	28.3333	34.2857	31.3095	31.3095	10	10	10	10	38.3333	44.2857	41.3095	41.3095	89.172	86.3636	87.7958	87.7958	91.6667	91.5663	91.6168	91.6168	89.9563	88.0309	89.0086	89.0086	45.8599	47.1591	46.4965	46.4965	35.2941	29.1667	31.9392	31.9392
GA0095	340189	M310215	XiaoGanQingPiSuZhongMianBaiZi(DaYiFen)	308.571	302.857	277.143	296.19	145.714	130	137.143	137.619	454.286	432.857	414.286	433.81	31.4286	37.1429	32.8571	33.8095	15.7143	14.2857	10	13.3333	47.1429	51.4286	42.8571	47.1429	89.8148	87.7358	88.1443	88.5852	89.2157	89.011	92.7083	90.3114	89.6226	88.1188	89.6552	89.1328	47.2222	42.9245	49.4845	46.463	50	38.4615	30.4348	39.4366
GA0096	340191	M310217	EChengXianZhongMian	305	285	300	296.667	160	163.333	165	162.778	465	448.333	465	459.444	35	33.3333	35	34.4444	15	11.6667	13.3333	13.3333	50	45	48.3333	47.7778	88.5246	88.3041	88.3333	88.3895	90.625	92.8571	91.9192	91.8089	89.2473	89.9628	89.6057	89.601	52.459	57.3099	55	54.8689	42.8571	35	38.0952	38.7097
GA0097	340193	M310218	JiangLingZhongMian	201.667	185.714	193.69	193.69	66.6667	54.2857	60.4762	60.4762	268.333	240	254.167	254.167	28.3333	41.4286	34.881	34.881	10	8.57143	9.28571	9.28571	38.3333	50	44.1667	44.1667	85.9504	77.6923	81.9914	81.9914	85	84.2105	84.6457	84.6457	85.7143	79.1667	82.623	82.623	33.0579	29.2308	31.2231	31.2231	35.2941	20.6897	26.6212	26.6212
GA0098	340195	M310219	HuNaMaYangTieZiMian	208.333	225	221.667	218.333	108.333	93.3333	110	103.889	316.667	318.333	331.667	322.222	38.3333	43.3333	43.3333	41.6667	8.33333	10	13.3333	10.5556	46.6667	53.3333	56.6667	52.2222	81.6	80.7407	80.4511	80.916	92.3077	89.2857	87.8788	89.8396	85.2632	83.2461	82.9146	83.7931	52	41.4815	49.6241	47.5827	21.7391	23.0769	30.7692	25.3333
GA0099	340197	M310220	HuNaChangSuiTieZiMian	275	296.667	260	277.222	116.667	128.333	120	121.667	391.667	425	380	398.889	38.3333	46.6667	35.7143	40.2381	13.3333	13.3333	12.8571	13.1746	51.6667	60	48.5714	53.4127	86.0606	84.2697	86.2637	85.4853	88.5714	89.6104	89.2857	89.1716	86.8085	85.8824	87.218	86.6096	42.4242	43.2584	46.1538	43.8878	34.7826	28.5714	36	32.7416
GA0100	340199	M310221	SiChuanShuangLiuZhongMian	302.857	322.857	315	313.571	132.857	137.143	120	130	435.714	460	435	443.571	38.5714	41.4286	43.3333	41.1111	17.1429	14.2857	18.3333	16.5873	55.7143	55.7143	61.6667	57.6984	87.2642	87.1681	86.2434	86.8894	87.0968	89.5833	84.7222	87.2405	87.2131	87.8882	85.8238	86.9923	43.8679	42.4779	38.0952	41.4579	44.4444	34.4828	42.3077	40.3475
GA0101	340201	M310222	SiChuanMianYangZhongMian	371.667	394	368	377.889	150	156	182	162.667	521.667	550	550	540.556	45	40	42	42.3333	16.6667	18	18	17.5556	61.6667	58	60	59.8889	87.8924	89.8477	88.587	88.7974	88.8889	88.4615	90.1099	89.2077	88.1789	89.4545	89.0909	88.9209	40.3587	39.5939	49.4565	43.0462	37.037	45	42.8571	41.4698
GA0102	340203	M310223	SiChuanSuiNingZhongMianHuiZi	308.333	285	305	299.444	116.667	100	120	112.222	425	385	425	411.667	43.3333	35	33.3333	37.2222	15	11.6667	13.3333	13.3333	58.3333	46.6667	46.6667	50.5556	85.9459	87.7193	89.071	87.5696	87.1429	88.3333	88.8889	88.1188	86.2745	87.8788	89.0196	87.7193	37.8378	35.0877	39.3443	37.4768	34.6154	33.3333	40	35.8209
GA0103	340205	M310224	SiChuanSuiNingZhongMianBaiZi	NA	NA	NA	NA	NA	NA	NA	NA	NA	NA	NA	NA	NA	NA	NA	NA	NA	NA	NA	NA	NA	NA	NA	NA	NA	NA	NA	NA	NA	NA	NA	NA	NA	NA	NA	NA	NA	NA	NA	NA	NA	NA	NA	NA
GA0104	340207	M310225	SiChuanSuiNingZhongMianGuangZi	271.429	250	252.857	258.095	87.1429	80	91.4286	86.1905	358.571	330	344.286	344.286	31.4286	25.7143	27.1429	28.0952	7.14286	7.14286	8.57143	7.61905	38.5714	32.8571	35.7143	35.7143	88.4211	89.7143	89.2655	89.1144	91.8033	91.0714	90.625	91.1602	89.243	90.0433	89.6266	89.6266	32.1053	32	36.1582	33.3948	22.7273	27.7778	31.5789	27.1186
GA0105	340209	M310226	SiChuanZiZhongZhongMian	NA	NA	NA	NA	NA	NA	NA	NA	NA	NA	NA	NA	NA	NA	NA	NA	NA	NA	NA	NA	NA	NA	NA	NA	NA	NA	NA	NA	NA	NA	NA	NA	NA	NA	NA	NA	NA	NA	NA	NA	NA	NA	NA	NA
GA0106	340211	M310227	SiChuanFuShunZhongMian	NA	NA	NA	NA	NA	NA	NA	NA	NA	NA	NA	NA	NA	NA	NA	NA	NA	NA	NA	NA	NA	NA	NA	NA	NA	NA	NA	NA	NA	NA	NA	NA	NA	NA	NA	NA	NA	NA	NA	NA	NA	NA	NA	NA
GA0107	340213	M310228	GuiZhouJianHeZhongMian	361.429	333.75	347.5	347.56	122.857	123.75	111.25	119.286	484.286	457.5	458.75	466.845	45.7143	35	35	38.5714	14.2857	12.5	11.25	12.6786	60	47.5	46.25	51.25	87.3518	89.5131	89.9281	88.9022	88.3721	89.899	89.8876	89.3713	87.6106	89.6175	89.9183	89.0221	33.9921	37.0787	32.0144	34.3209	31.25	35.7143	32.1429	32.8704
GA0108	340215	M310229	GuiZhouJinPingZhongMian	298.571	282.857	283.75	288.393	127.143	110	116.25	117.798	425.714	392.857	400	406.19	37.1429	38.5714	38.75	38.1548	11.4286	11.4286	12.5	11.7857	48.5714	50	51.25	49.9405	87.5598	86.3636	86.3436	86.7699	91.0112	89.6104	89.2473	89.9949	88.5906	87.2727	87.1875	87.7052	42.5837	38.8889	40.9692	40.8462	30.7692	29.6296	32.2581	30.8892
GA0109	340217	M310235	GuangXiZuoXianZhongMian	241.667	238.333	250	243.333	126.667	103.333	125	118.333	368.333	341.667	375	361.667	35	38.3333	33.3333	35.5556	11.6667	11.6667	11.6667	11.6667	46.6667	50	45	47.2222	85.5172	83.9161	86.6667	85.3881	90.7895	88.7097	90.6667	90.1408	87.3303	85.3659	88	86.9432	52.4138	43.3566	50	48.6301	33.3333	30.4348	35	32.8125
GA0110	340219	M310236	GuangXiTianBaoXianZhongMian	317.5	305	322.5	315	150	140	163.75	151.25	467.5	445	486.25	466.25	37.5	36.25	38.75	37.5	13.75	12.5	13.75	13.3333	51.25	48.75	52.5	50.8333	88.189	88.1148	87.9845	88.0952	90.8333	91.0714	91.6031	91.1846	89.0374	89.0449	89.2031	89.0974	47.2441	45.9016	50.7752	48.0159	36.6667	34.4828	35.4839	35.5556
GA0111	340221	M310237	ShanDongHuiMinLunShanXiaoMian	288.333	281.667	265.714	278.571	113.333	110	117.143	113.492	401.667	391.667	382.857	392.063	40	38.3333	41.4286	39.9206	16.6667	11.6667	10	12.7778	56.6667	50	51.4286	52.6984	86.1272	86.3905	84.4086	85.6695	85.2941	89.3939	91.4634	88.7413	85.8921	87.234	86.5672	86.5587	39.3064	39.0533	44.086	40.7407	41.6667	30.4348	24.1379	32.008
GA0112	340223	M310238	ShanDongJiYangXiaoMian200	361.667	328	344	344.556	135	122	116	124.333	496.667	450	460	468.889	45	44	48	45.6667	15	14	16	15	60	58	64	60.6667	87.5576	86.5854	86.0465	86.7462	88.8889	88.5246	86.2069	87.9357	87.9195	87.1111	86.087	87.0616	37.3272	37.1951	33.7209	36.0851	33.3333	31.8182	33.3333	32.8467
GA0113	340225	M310241	HeNaShangQiuHuiZi	282.857	314.286	303.75	300.298	102.857	110	100	104.286	385.714	424.286	403.75	404.583	31.4286	35.7143	33.75	33.631	10	12.8571	10	10.9524	41.4286	48.5714	43.75	44.5833	88.8889	88.6364	88.8889	88.8008	90.2778	88.3117	90	89.4977	89.2593	88.5522	89.1641	88.9804	36.3636	35	32.9218	34.7275	31.8182	36	29.6296	32.5664
GA0114	340227	M310243	HeNaHuaiYangTuMianBaiZi	311.667	331.667	311.429	318.254	153.333	151.667	138.571	147.857	465	483.333	450	466.111	35	36.6667	34.2857	35.3175	13.3333	15	10	12.7778	48.3333	51.6667	44.2857	48.0952	88.7701	88.9447	88.9908	88.9027	91.3043	90.1099	92.7835	91.358	89.6057	89.3103	90.1587	89.6816	49.1979	45.7286	44.4954	46.4589	38.0952	40.9091	29.1667	36.1798
GA0115	340229	M310244	HeNaHuaiYangTuMianGuangZi	266.667	254.286	258.571	259.841	118.333	102.857	100	107.063	385	357.143	358.571	366.905	23.3333	25.7143	25.7143	24.9206	8.33333	8.57143	7.14286	8.01587	31.6667	34.2857	32.8571	32.9365	91.25	89.8876	90.0552	90.4093	92.9577	91.6667	92.8571	92.513	91.7749	90.4	90.8367	91.0231	44.375	40.4494	38.674	41.2034	35.7143	33.3333	27.7778	32.1656
GA0116	340231	M310245	HeNaShangCaiZhongMian	323.333	328.571	335.714	329.206	118.333	124.286	124.286	122.302	441.667	452.857	460	451.508	33.3333	35.7143	35.7143	34.9206	11.6667	10	11.4286	11.0317	45	45.7143	47.1429	45.9524	89.6907	89.1304	89.3617	89.3925	90.1408	91.954	90.8046	90.9799	89.8113	89.9054	89.7516	89.8225	36.5979	37.8261	37.0213	37.1504	35	28	32	31.5909
GA0117	340233	M310246	ShanXiLinFenDongMaCeZhongMian	358.333	380	374.286	370.873	166.667	168.571	181.429	172.222	525	548.571	555.714	543.095	33.3333	38.5714	38.5714	36.8254	11.6667	11.4286	8.57143	10.5556	45	50	47.1429	47.381	90.6977	89.8496	89.6947	90.0706	93	93.2203	95.2756	93.871	91.4286	90.8854	91.5167	91.2758	46.5116	44.3609	48.4733	46.437	35	29.6296	22.2222	28.6638
GA0118	340235	M310247	ShanXiNaZhengZhongMian	261.667	243.333	286.667	263.889	120	103.333	130	117.778	381.667	346.667	416.667	381.667	35	33.3333	36.6667	35	13.3333	11.6667	15	13.3333	48.3333	45	51.6667	48.3333	86.6242	86.3014	87.2093	86.7368	88.8889	88.7097	88.4615	88.6792	87.3362	87.0192	87.6	87.3362	45.8599	42.4658	45.3488	44.6316	38.0952	35	40.9091	38.0952
GA0119	340237	M310248	MeiZhongMian	348	323.333	335.667	335.667	128	120	124	124	476	443.333	459.667	459.667	34	40	37	37	12	10	11	11	46	50	48	48	90.2299	87.6289	88.9772	88.9772	90.625	91.6667	91.129	91.129	90.3361	88.7218	89.5577	89.5577	36.7816	37.1134	36.9414	36.9414	35.2941	25	29.7297	29.7297
GA0120	340239	M310249	ShanDongHuiMinYiWoHou	308.571	287.143	314.286	303.333	110	102.857	115.714	109.524	418.571	390	430	412.857	38.5714	34.2857	35.7143	36.1905	14.2857	11.4286	12.8571	12.8571	52.8571	45.7143	48.5714	49.0476	87.5	88.0597	88.6364	88.0691	87.013	88.8889	88.8889	88.2609	87.372	88.2784	88.7043	88.12	35.6481	35.8209	36.8182	36.1068	37.037	33.3333	36	35.5263
GA0121	340241	M310254	XiaoZiJieMian	323.333	295	302.857	310.397	131.667	118.333	122.857	124.286	455	413.333	425.714	434.683	35	30	32.8571	32.619	10	8.33333	10	9.44444	45	38.3333	42.8571	42.0635	89.1753	89.8305	89.1509	89.4912	92.4051	92.9577	91.8605	92.401	90.1099	90.7258	89.9329	90.3232	40.7216	40.113	40.566	40.0409	28.5714	27.7778	30.4348	28.9538
GA0122	340243	M310257	SiHuaZhongMian	321.429	297.143	304.286	307.619	124.286	111.429	121.429	119.048	445.714	408.571	425.714	426.667	38.5714	31.4286	34.2857	34.7619	14.2857	8.57143	11.4286	11.4286	52.8571	40	45.7143	46.1905	88	89.4231	88.7324	88.6997	88.5057	92.3077	90.5882	90.4	88.141	90.2098	89.2617	89.1741	38.6667	37.5	39.9061	38.6997	37.037	27.2727	33.3333	32.8767
GA0123	340245	M310258	LeTingXiaoHeiZi	360	353.333	343.333	352.222	162	158.333	143.333	154.556	522	511.667	486.667	506.778	42	38.3333	35	38.4444	16	15	13.3333	14.7778	58	53.3333	48.3333	53.2222	88.3333	89.1509	89.8058	89.0852	90.1235	90.5263	90.6977	90.4385	88.8889	89.5765	90.0685	89.4979	45	44.8113	41.7476	43.8801	38.0952	39.1304	38.0952	38.4393
GA0124	340247	M310265	AKeXiaoYangHua	296.667	292.857	302.857	297.46	145	142.857	150	145.952	441.667	435.714	452.857	443.413	26.6667	32.8571	37.1429	32.2222	11.6667	12.8571	12.8571	12.4603	38.3333	45.7143	50	44.6825	91.0112	88.7805	87.7358	89.1676	91.954	91	91.4286	91.4628	91.3208	89.5082	88.959	89.923	48.8764	48.7805	49.5283	49.0662	43.75	39.1304	34.6154	38.67
GA0125	340249	M310269	ZiJieZiHeZhongMian	336.667	333.333	242.857	304.286	90	106.667	100	98.8889	426.667	440	342.857	403.175	36.6667	33.3333	28.5714	32.8571	8.33333	11.6667	10	10	45	45	38.5714	42.8571	89.1089	90	88.2353	89.2019	90.7407	89.0625	90	89.8876	89.4531	89.7727	88.75	89.3701	26.7327	32	41.1765	32.4987	22.7273	35	35	30.4348
GA0126	340251	M310271	YuXi3-3	321.429	335.714	327.143	328.095	102.857	90	100	97.619	424.286	425.714	427.143	425.714	31	31.4286	31.4286	31.2857	12.8571	10	10	10.9524	43.8571	41.4286	41.4286	42.2381	90.3556	90.6383	90.393	90.4644	87.5	88.8889	90	88.7805	89.6633	90.2685	90.301	90.0783	32	26.8085	30.5677	29.7533	41.4747	31.8182	31.8182	35.0076
GA0127	340253	M310275	ZhongMian-6	298.571	287.143	265.714	217.143	90	97.1429	88.5714	91.9048	388.571	384.286	354.286	309.048	28.5714	40	34	34.1905	5.71429	7.14286	5.71429	6.19048	34.2857	47.1429	39.7143	40.381	90.4306	86.0697	87.2043	84.2544	93.6508	92.6471	93.5484	93.2642	91.1765	87.7323	88.7903	86.9337	30.1435	33.8308	33.3333	42.3246	20	17.8571	16.8067	18.1058
GA0128	340255	M310277	ChiMuBaiZhong	283.333	251.667	282.857	272.619	116.667	93.3333	105.714	105.238	400	345	388.571	377.857	31.6667	28.3333	30	30	10	9	11.4286	10.1429	41.6667	37.3333	41.4286	40.1429	88.8235	88.7417	89.3939	88.9956	91.4286	90.3571	89.1892	90.362	89.5833	89.1787	89.3382	89.3762	41.1765	37.0861	37.3737	38.6026	31.5789	31.7647	38.0952	33.8095
GA0129	340257	M310278	ZhongYinZaJiaoZhong	283.333	306.667	282	290.667	128.333	136.667	118	127.667	411.667	443.333	400	418.333	30	35	30	31.6667	11.6667	13.3333	8	11	41.6667	48.3333	38	42.6667	89.4118	88.587	89.3617	89.1055	90.9091	90.2439	93.2203	91.3838	89.8785	89.0977	90.5	89.8008	45.2941	44.5652	41.844	43.922	38.8889	38.0952	26.6667	34.7368
GA0130	340259	M310289	YuYaoZiBaiYi	330	328.75	305	321.25	152.5	177.5	157.5	162.5	482.5	506.25	462.5	483.75	33.75	32.5	30	32.0833	13.75	13.75	12.5	13.3333	47.5	46.25	42.5	45.4167	89.7727	90.1141	90.1639	90.013	90.9836	92.2535	92.0635	91.7949	90.1554	90.8642	90.8108	90.6115	46.2121	53.9924	51.6393	50.5837	40.7407	42.3077	41.6667	41.5584
GA0131	340261	M310291	MoYangXiaoHua	326.667	325.714	318	NA	116.667	122.857	116	118.508	443.333	448.571	434	NA	35	31.4286	34	33.4762	10	10	12	10.6667	45	41.4286	46	44.1429	89.2857	90.3509	89.3082	NA	91.4286	91.8605	89.6552	90.9992	89.8496	90.7643	89.4009	NA	35.7143	37.7193	36.478	NA	28.5714	31.8182	35.2941	31.8634
GA0132	340263	M310293	LuoKunQuXiaoHua	275	272.857	278.571	275.476	151.667	141.429	155.714	149.603	426.667	414.286	434.286	425.079	26.6667	25.7143	24.2857	25.5556	10	11.4286	11.4286	10.9524	36.6667	37.1429	35.7143	36.5079	90.303	90.5759	91.2821	90.7231	93.4066	91.9192	92.6606	92.679	91.4062	91.0345	91.7763	91.4115	55.1515	51.8325	55.8974	54.3071	37.5	44.4444	47.0588	42.8571
GA0133	340265	M310303	NaYeXiaoHua	322.857	333.75	333.75	330.119	104.286	116.25	110	110.179	427.143	450	443.75	440.298	35.7143	36.25	37.5	36.4881	8.57143	10	8.75	9.10714	44.2857	46.25	46.25	45.5952	88.9381	89.1386	88.764	88.947	91.7808	91.3978	92.0455	91.7342	89.6321	89.7222	89.5775	89.6445	32.3009	34.8315	32.9588	33.3754	24	27.5862	23.3333	24.9592
GA0134	340267	M310305	PingLeXiaoHua	257.5	246.25	242.857	248.869	130	131.25	128.571	129.94	387.5	377.5	371.429	378.81	26.25	25	25.7143	25.6548	12.5	11.25	8.57143	10.7738	38.75	36.25	34.2857	36.4286	89.8058	89.8477	89.4118	89.6915	90.3846	91.4286	93.3333	91.7087	90	90.3974	90.7692	90.3834	50.4854	53.2995	52.9412	52.2124	47.619	45	33.3333	41.9954
GA0135	340269	M310311	XiaZhaiXiaoHua	261.429	267.143	258.333	262.302	130	118.571	118.333	122.302	391.429	385.714	376.667	384.603	25.7143	24.2857	26.6667	25.5556	11.4286	10	11.6667	11.0317	37.1429	34.2857	38.3333	36.5873	90.1639	90.9091	89.6774	90.2572	91.2088	91.5663	90.1408	90.9799	90.5109	91.1111	89.823	90.487	49.7268	44.385	45.8065	46.6263	44.4444	41.1765	43.75	43.1677
GA0136	340271	M310324	FuChuanJiangTangZhongMian	288.75	303.75	315	302.5	142.5	165	158.75	155.417	431.25	468.75	473.75	457.917	25	28.75	27.5	27.0833	12.5	13.75	10	12.0833	37.5	42.5	37.5	39.1667	91.342	90.535	91.2698	91.0468	91.2281	91.6667	93.7008	92.2252	91.3043	90.9333	92.0844	91.4468	49.3506	54.321	50.3968	51.3774	50	47.8261	36.3636	44.6154
GA0137	340273	M310328	PingGuoJiuPingZhongMian	245.714	248.75	241.25	245.238	134.286	117.5	127.5	126.429	380	366.25	368.75	371.667	25.7143	23.75	22.5	23.9881	14.2857	10	10	11.4286	40	33.75	32.5	35.4167	89.5349	90.4523	90.6736	90.2184	89.3617	91.4894	92.1569	90.9605	89.4737	90.785	91.1864	90.4709	54.6512	47.2362	52.8497	51.5534	55.5556	42.1053	44.4444	47.6427
GA0138	340275	M310330	SanJiangBaJiangZongXuZhongMian	301.429	282.5	283.75	289.226	144.286	142.5	147.5	144.762	445.714	425	431.25	433.988	22.8571	26.25	28.75	25.9524	11.4286	11.25	12.5	11.7262	34.2857	37.5	41.25	37.6786	92.4171	90.708	89.8678	91.027	92.0792	92.1053	91.5254	91.8997	92.3077	91.1765	90.4348	91.3181	47.8673	50.4425	51.9824	50.0515	50	42.8571	43.4783	45.1835
GA0139	340277	M310333	ShiQianZhongMian	292.857	290	267.143	283.333	104.286	104.286	102.857	103.81	397.143	394.286	370	387.143	38.5714	38.5714	32.8571	36.6667	12.8571	10	11.4286	11.4286	51.4286	48.5714	44.2857	48.0952	86.8293	86.6995	87.7005	87.0588	87.6712	90.411	88.8889	88.9908	87.0504	87.6812	88.0309	87.5769	35.6098	35.9606	38.5027	36.6387	33.3333	25.9259	34.7826	31.1688
GA0140	340279	M310335	ChangShunDaiHuaXiaoHua	267.143	254.286	268.75	263.393	110	128.571	100	112.857	377.143	382.857	368.75	376.25	30	32.8571	32.5	31.7857	10	11.4286	10	10.4762	40	44.2857	42.5	42.2619	88.7701	87.0787	87.907	87.9322	90.9091	91.1111	90	90.7173	89.3939	88.4328	88.4746	88.7676	41.1765	50.5618	37.2093	42.8475	33.3333	34.7826	30.7692	32.9588
GA0141	340281	M310336	CongJiangZhongMian	282.5	268.75	276.25	275.833	121.25	128.75	126.25	125.417	403.75	397.5	402.5	401.25	32.5	28.75	30	30.4167	8.75	10	11.25	10	41.25	38.75	41.25	40.4167	88.4956	89.3023	89.1403	88.9728	92.7835	92.233	91.0891	92.0266	89.7833	90.2516	89.7516	89.9273	42.9204	47.907	45.7014	45.4683	26.9231	34.7826	37.5	32.8767
GA0142	340283	M310338	AnLongXiaoHua	252.857	268.571	241.429	254.286	118.571	124.286	115.714	119.524	371.429	392.857	357.143	373.81	33.5714	32.1429	27.1429	30.9524	12.8571	11.4286	12.8571	12.381	46.4286	43.5714	40	43.3333	86.7232	88.0319	88.7574	87.8277	89.1566	90.8046	88.8889	89.6414	87.5	88.9091	88.8	88.4076	46.8927	46.2766	47.929	47.0037	38.2979	35.5556	47.3684	40
GA0143	340285	M310339	ZhenFengTuMian	250	254	262	255.333	136	132	128	132	386	386	390	387.333	26	28	28	27.3333	14	12	10	12	40	40	38	39.3333	89.6	88.9764	89.313	89.295	89.7059	90.9091	92.1875	90.9091	89.6373	89.6373	90.2564	89.8451	54.4	51.9685	48.855	51.6971	53.8462	42.8571	35.7143	43.9024
GA0144	340287	M310350	ChangRongZhongMian	258.333	256.667	257.5	257.5	138.333	130	134.167	134.167	396.667	386.667	391.667	391.667	31.6667	28.3333	30	30	13.3333	13.3333	13.3333	13.3333	45	41.6667	43.3333	43.3333	87.7419	88.961	88.3495	88.3495	90.3614	89.7436	90.0621	90.0621	88.6555	89.2241	88.9362	88.9362	53.5484	50.6494	52.1036	52.1036	42.1053	47.0588	44.4444	44.4444
GA0145	340289	M310356	XiuShuiZhongMianGuangZi	341.667	321.667	352.857	338.73	128.333	115	114.286	119.206	470	436.667	467.143	457.937	38.3333	30	38.5714	35.6349	9.66667	8.66667	7.14286	8.49206	48	38.6667	45.7143	44.127	88.7805	90.6736	89.0688	89.4799	92.4675	92.4638	93.75	92.8762	89.7872	91.145	90.2141	90.364	37.561	35.7513	32.3887	35.1921	25.2174	28.8889	18.5185	23.8307
GA0146	340291	M310382	MeiZhongMian971(MaoZi)	237.5	250	232.5	240	98.75	96.25	86.25	93.75	336.25	346.25	318.75	333.75	25	25	26.25	25.4167	11.25	8.75	10	10	36.25	33.75	36.25	35.4167	89.4737	90	88.7097	89.4097	88.6076	90.9091	88.4058	89.3333	89.2193	90.2527	88.6275	89.3883	41.5789	38.5	37.0968	39.0625	45	35	38.0952	39.3443
GA0147	340293	M310393	ShuLuBaiHuaBai	331.429	343.75	340	338.393	121.429	117.5	128.75	122.56	452.857	461.25	468.75	460.952	35.7143	36.25	37.5	36.4881	12.8571	11.25	13.75	12.619	48.5714	47.5	51.25	49.1071	89.2241	89.4545	88.9706	89.2172	89.4118	90.4255	89.3204	89.7037	89.2744	89.7019	89.0667	89.3466	36.6379	34.1818	37.8676	36.2181	36	31.0345	36.6667	34.584
GA0148	340295	M310395	WanXianZiJieXiaoBaiHua	244.286	252.857	274.286	257.143	84.2857	82.8571	81.4286	82.8571	328.571	335.714	355.714	340	25.7143	22.8571	37.1429	28.5714	7.85714	5.71429	10	7.85714	33.5714	28.5714	47.1429	36.4286	89.4737	90.9605	86.4583	88.8889	90.678	93.1034	87.7193	90.5172	89.7826	91.4894	86.747	89.2857	34.5029	32.7684	29.6875	32.2222	30.5556	25	26.9231	27.5
GA0149	340297	M310396	MeiZhongMian971(GuangZi)	240	228.75	235	234.583	124.286	113.75	106.25	114.762	364.286	342.5	341.25	349.345	27.1429	25	26.25	26.131	10	10	11.25	10.4167	37.1429	35	37.5	36.5476	88.6905	89.071	88.8298	88.8607	91.954	91.2088	89.4118	90.9232	89.8039	89.781	89.011	89.5383	51.7857	49.7268	45.2128	48.9216	36.8421	40	42.8571	39.8633
GA0150	340299	M310399	RuDongJiJiaoYaGuo	315.714	304.286	326.25	315.417	110	87.1429	103.75	100.298	425.714	391.429	430	415.714	37.1429	31.4286	35	34.5238	12.8571	12.5714	18.75	14.7262	50	44	53.75	49.25	88.2353	89.6714	89.272	89.0545	88.3117	85.5738	81.9277	85.3175	88.255	88.7591	87.5	88.1529	34.8416	28.6385	31.8008	31.7985	34.6154	40	53.5714	42.6552
GA0151	340301	M310405	ChangShuXiaoBaiZi	294.286	292.857	280	289.048	110	128.571	115.714	118.095	404.286	421.429	395.714	407.143	37.1429	32.8571	34.2857	34.7619	17.1429	17.1429	15.7143	16.6667	54.2857	50	50	51.4286	87.3786	88.7805	87.7551	87.9736	84.4156	86.6667	86.4198	85.8871	86.5724	88.1356	87.3646	87.3684	37.3786	43.9024	41.3265	40.8567	46.1538	52.1739	45.8333	47.9452
GA0152	340303	M310413	ZheJiangZhenHaiHouShiHongJingZhongMian	304.286	284.286	294.286	294.286	158.571	141.429	150	150	462.857	425.714	444.286	444.286	40	35.7143	37.8571	37.8571	17.1429	14.2857	15.7143	15.7143	57.1429	50	53.5714	53.5714	86.8545	87.4372	87.1359	87.1359	89.1892	89.899	89.5238	89.5238	87.6543	88.255	87.9421	87.9421	52.1127	49.7487	50.9709	50.9709	42.8571	40	41.5094	41.5094
GA0153	340305	M310420	QiangWeiNaLiangZhongMian-1	238.571	250	248.571	245.714	97.1429	91.4286	91.4286	93.3333	335.714	341.429	340	339.048	25.7143	27.1429	25.7143	26.1905	7.14286	8.57143	8.57143	8.09524	32.8571	35.7143	34.2857	34.2857	89.2216	89.1429	89.6552	89.3411	92.6471	90.625	90.625	91.3265	90.2128	89.5397	89.916	89.8876	40.7186	36.5714	36.7816	37.9845	27.7778	31.5789	33.3333	30.9091
GA0154	340307	M310376	WangMoSangLangDaMianHua	277.143	254.286	261.667	264.365	167.143	150	138.333	151.825	444.286	404.286	400	416.19	31.4286	28.5714	25	28.3333	12.8571	14.2857	10	12.381	44.2857	42.8571	35	40.7143	88.6598	88.764	90.4459	89.2825	92.3077	90.4762	92.7711	91.8453	90.0322	89.3993	91.25	90.2174	60.3093	58.9888	52.8662	57.4302	40.9091	50	40	43.6975
GA0155	340309	M310050	ShiJiaZhuangJianMian	314.286	300	304.286	306.19	107.143	124.286	120	117.143	421.429	424.286	424.286	423.333	30	27.1429	30	29.0476	10	10	8.57143	9.52381	40	37.1429	38.5714	38.5714	90.4545	90.9524	90.1408	90.5132	90.6667	91.954	92.8571	91.8699	90.5085	91.2458	90.9091	90.8886	34.0909	41.4286	39.4366	38.2582	33.3333	36.8421	28.5714	32.7869
GA0156	340311	M310318	BaMaNaTaoZhongMian	268.571	274.286	288.571	277.143	120	125.714	134.286	126.667	388.571	400	422.857	403.81	21.4286	24.2857	28.5714	24.7619	8.57143	8.57143	10	9.04762	30	32.8571	38.5714	33.8095	92.0213	91.1458	90.099	91.0653	92.8571	93.1818	92.5532	92.8571	92.2794	91.7857	90.8784	91.6274	44.6809	45.8333	46.5347	45.7045	40	35.2941	35	36.5385
GA0157	340313	M310302	PingDongXiaoHua	221.429	221.429	227.143	223.333	118.571	128.571	128.571	125.238	340	350	355.714	348.571	20	22.8571	25.7143	22.8571	7.14286	10	11.4286	9.52381	27.1429	32.8571	37.1429	32.381	90.9677	89.6774	88.6792	89.7655	93.9759	92.2222	91.1111	92.3954	92.0168	90.6122	89.5582	90.7104	53.5484	58.0645	56.6038	56.0768	35.7143	43.75	44.4444	41.6667
GA0158	340315	M310259	AnGuoBaiJieBaiHua	327.143	330	302.857	320	141.429	121.429	125.714	129.524	468.571	451.429	428.571	449.524	32.8571	31.4286	28.5714	30.9524	11.4286	10	11.4286	10.9524	44.2857	41.4286	40	41.9048	89.9563	90.4762	90.566	90.3274	91.9192	91.7647	90.9091	91.5441	90.5488	90.8228	90.6667	90.678	43.2314	36.7965	41.5094	40.4762	34.7826	31.8182	40	35.3846
GA0159	340317	M310171	ZheJiangHaiYanHongGeng	236.25	241.25	257.143	244.881	90	75	91.4286	85.4762	326.25	316.25	348.571	330.357	25	27.5	27.1429	26.5476	7.5	8.75	7.14286	7.79762	32.5	36.25	34.2857	34.3452	89.418	88.601	89.4444	89.159	91.6667	88.3333	92.1875	90.8774	90.0383	88.5375	90.1639	89.6036	38.0952	31.0881	35.5556	34.9052	30	31.8182	26.3158	29.3722
GA0160	340319	M310322	SanJiangBaJiangZhongMian	270	260	255	261.667	131.429	127.143	123.75	127.44	401.429	387.143	378.75	389.107	30	25.7143	26.25	27.3214	11.4286	11.4286	11.25	11.369	41.4286	37.1429	37.5	38.6905	88.8889	90.1099	89.7059	89.5587	91.3043	91.0112	90.9091	91.0789	89.6797	90.4059	90.099	90.0566	48.6772	48.9011	48.5294	48.7034	38.0952	44.4444	42.8571	41.6122
GA0161	340321	M310195	AnHuiXuanChengZhongMianGuangZi	278.571	284.286	267.5	276.786	130	150	121.25	133.75	408.571	434.286	388.75	410.536	32.8571	32.8571	35	33.5714	7.14286	10	10	9.04762	40	42.8571	45	42.619	88.2051	88.4422	86.9159	87.871	94.5055	93.3333	91.7526	93.2354	90.2098	90.1316	88.4244	89.6187	46.6667	52.7638	45.3271	48.3226	21.7391	30.4348	28.5714	26.9504
GA0162	340323	M310174	AnHuiLiuAnDaHuaMaoZi	226.667	237.143	200	221.27	101.667	112.857	98.5714	104.365	328.333	350	298.571	325.635	26.6667	27.1429	21.4286	25.0794	10	10	5.71429	8.57143	36.6667	37.1429	27.1429	33.6508	88.2353	88.5542	89.2857	88.6657	90.1639	91.1392	94.2029	91.7871	88.8325	89.3878	90.9091	89.6661	44.8529	47.5904	49.2857	47.1664	37.5	36.8421	26.6667	34.1772
GA0163	340325	M310038	AnHuiFeiXiXiaoHeiZi	320	316	300	312	85	84	62	77	405	400	362	389	27.5	30	30	29.1667	7.5	6	4	5.83333	35	36	34	35	91.4062	90.5063	90	90.6517	91.1765	92.8571	93.5484	92.4242	91.358	91	90.6077	91.0026	26.5625	26.5823	20.6667	24.6795	27.2727	20	13.3333	20
GA0164	340327	M310008	SongJiangBaiZi	262	268.333	265.167	265.167	116	95	105.5	105.5	378	363.333	370.667	370.667	32	26.6667	29.3333	29.3333	12	8.33333	10.1667	10.1667	44	35	39.5	39.5	87.7863	90.0621	88.9378	88.9378	89.6552	91.2281	90.3633	90.3633	88.3598	90.367	89.3435	89.3435	44.2748	35.4037	39.7863	39.7863	37.5	31.25	34.6591	34.6591
GA0165	340329	M310274	FaKuBaiZi	305	272.5	280	285.833	115	102.5	114.286	110.595	420	375	394.286	396.429	28.75	26.25	25.7143	26.9048	8.75	7.5	8.57143	8.27381	37.5	33.75	34.2857	35.1786	90.5738	90.367	90.8163	90.5873	92.3913	92.6829	92.5	92.5188	91.0714	91	91.3043	91.1261	37.7049	37.6147	40.8163	38.6922	30.4348	28.5714	33.3333	30.7522
GA0166	340331	M310242	HeNanShangQiuHeiZi	256.667	240	248	248.222	85	95	84	88	341.667	335	332	336.222	31.6667	31.6667	30	31.1111	13.3333	15	12	13.4444	45	46.6667	42	44.5556	87.6623	86.8056	87.9032	87.4664	84.3137	84.2105	85.7143	84.7222	86.8293	86.0697	87.3494	86.7482	33.1169	39.5833	33.871	35.4521	42.1053	47.3684	40	43.2143
GA0167	340333	M310270	ZiHeZhongMian	280	266.25	280	275.417	105	122.5	110	112.5	385	388.75	390	387.917	27.5	27.5	30	28.3333	7.5	10	8.57143	8.69048	35	37.5	38.5714	37.0238	90.1786	89.6714	89.2857	89.7126	92.8571	91.8367	92.2078	92.2751	90.9091	90.3537	90.1099	90.4557	37.5	46.0094	39.2857	40.8472	27.2727	36.3636	28.5714	30.6723
GA0168	340335	M310349	BaiJieMian	265	285.714	271.429	274.048	120	130	131.429	127.143	385	415.714	402.857	401.19	21.6667	25.7143	24.2857	23.8889	8.33333	8.57143	10	8.96825	30	34.2857	34.2857	32.8571	91.8239	91	91.0526	91.2829	93.0556	93.4066	92.3913	92.9463	92.2078	91.7526	91.4894	91.8101	45.283	45.5	48.4211	46.3944	38.4615	33.3333	41.1765	37.5415
GA0169	340337	M310315	DongLanChangJingZhongMian	261.667	268.333	286	272	133.333	131.667	120	128.333	395	400	406	400.333	23.3333	28.3333	26	25.8889	10	10	12	10.6667	33.3333	38.3333	38	36.5556	91.0828	89.441	90.9091	90.482	92.5	92.4051	90	91.6883	91.5612	90.4167	90.6404	90.8687	50.9554	49.0683	41.958	47.1814	42.8571	35.2941	46.1538	41.2017
GA0170	340339	M310035	TaiCangBaiZi(Liu)	273.333	250	261.667	261.667	106.667	81.6667	94.1667	94.1667	380	331.667	355.833	355.833	31.6667	28.3333	30	30	11.6667	8.33333	10	10	43.3333	36.6667	40	40	88.4146	88.6667	88.535	88.535	89.0625	89.7959	89.3805	89.3805	88.5965	88.9447	88.7588	88.7588	39.0244	32.6667	35.9873	35.9873	36.8421	29.4118	33.3333	33.3333
GA0171	340341	M310282	ZhaoXianHongJieMian	298.333	261.667	290	283.333	120	108.333	110	112.778	418.333	370	400	396.111	30	30	30	30	10	10	10	10	40	40	40	40	89.9441	88.535	89.6552	89.4118	91.6667	90.7692	90.9091	91.133	90.4382	89.1892	90	89.9018	40.2235	41.4013	37.931	39.8039	33.3333	33.3333	33.3333	33.3333
GA0172	340343	M310169	PingHuXiaoZhongGuangZi	282	288.333	273.333	281.222	90	81.6667	70	80.5556	372	370	343.333	361.778	28	31.6667	26.6667	28.7778	8	6.66667	6.66667	7.11111	36	38.3333	33.3333	35.8889	90.0709	89.0173	90.2439	89.7669	91.1111	91.8367	90.4762	91.1724	90.3226	89.6396	90.2913	90.0799	31.9149	28.3237	25.6098	28.6448	28.5714	21.0526	25	24.7104
GA0173	340345	M310297	TuQiaoXiaoHua	200	212.857	195.714	202.857	78.5714	91.4286	81.4286	83.8095	278.571	304.286	277.143	286.667	18.5714	25.7143	21.4286	21.9048	8.57143	10	5.71429	8.09524	27.1429	35.7143	27.1429	30	90.7143	87.9195	89.0511	89.2019	89.0909	89.0625	92.9825	90.3409	90.2564	88.2629	90.2062	89.5349	39.2857	42.953	41.6058	41.3146	46.1538	38.8889	26.6667	36.9565
GA0174	340347	M310431	JiJiaoZhongMian	248.571	245.714	262.857	252.381	97.1429	91.4286	104.286	97.619	345.714	337.143	367.143	350	28.5714	27.1429	28.5714	28.0952	8.57143	8.57143	8.57143	8.57143	37.1429	35.7143	37.1429	36.6667	88.5057	88.9535	89.1304	88.8679	91.1765	90.625	91.7808	91.2195	89.2562	89.4068	89.8833	89.5238	39.0805	37.2093	39.6739	38.6792	30	31.5789	30	30.5085
GA0175	340349	M310141	JiangYinBaiZi102	363.333	368.333	367.143	366.27	168.333	163.333	168.571	166.746	531.667	531.667	535.714	533.016	35	38.3333	37.1429	36.8254	11.6667	11.6667	11.4286	11.5873	46.6667	50	48.5714	48.4127	90.367	89.5928	89.8833	89.9458	93.0693	92.8571	93.2203	93.0509	91.2226	90.5956	90.9333	90.9172	46.3303	44.3439	45.9144	45.5255	33.3333	30.4348	30.7692	31.4655
GA0176	340351	M310313	NaShangQuXiaoHua	221.667	218.571	231.429	223.889	100	98.5714	94.2857	97.619	321.667	317.143	325.714	321.508	28.3333	24.2857	25.7143	26.1111	10	11.4286	11.4286	10.9524	38.3333	35.7143	37.1429	37.0635	87.218	88.8889	88.8889	88.3375	90	88.4058	87.8788	88.7805	88.0829	88.7387	88.5965	88.472	45.1128	45.098	40.7407	43.6016	35.2941	47.0588	44.4444	41.9453
GA0177	340353	M310068	ZhaoXianDaQingJie	280	296.667	290	288.889	96.6667	103.333	104.286	101.429	376.667	400	394.286	390.317	25	30	30	28.3333	6.66667	8.33333	8.57143	7.85714	31.6667	38.3333	38.5714	36.1905	91.0714	89.8876	89.6552	90.1923	93.1034	91.9355	91.7808	92.2535	91.5929	90.4167	90.2174	90.7279	34.5238	34.8315	35.9606	35.1099	26.6667	27.7778	28.5714	27.7311
GA0178	340355	M310198	AnHuiHuaiNingXianHeiZi	318	334	346	332.667	118	108	116	114	436	442	462	446.667	32	32	24	29.3333	8	8	12	9.33333	40	40	36	38.6667	89.9371	90.4192	93.0636	91.1824	93.2203	92.5926	89.6552	91.8129	90.8257	90.9502	92.2078	91.3433	37.1069	32.3353	33.526	34.2685	25	25	50	31.8182
GA0179	340357	M310234	GuangXiFuZhongZhongMian	210	203.333	206.667	206.667	44	56.6667	50.3333	50.3333	254	260	257	257	26	28.3333	27.1667	27.1667	8	6.66667	7.33333	7.33333	34	35	34.5	34.5	87.619	86.0656	86.8548	86.8548	81.8182	88.2353	85.4305	85.4305	86.6142	86.5385	86.5759	86.5759	20.9524	27.8689	24.3548	24.3548	30.7692	23.5294	26.9939	26.9939
GA0180	340359	M310213	LianHuaZhongMian	251.667	235	246.667	244.444	95	86.6667	95	92.2222	346.667	321.667	341.667	336.667	25	23.3333	28.3333	25.5556	6.66667	8.33333	10	8.33333	31.6667	31.6667	38.3333	33.8889	90.0662	90.0709	88.5135	89.5455	92.9825	90.3846	89.4737	90.9639	90.8654	90.1554	88.7805	89.934	37.7483	36.8794	38.5135	37.7273	26.6667	35.7143	35.2941	32.6087
GA0181	340361	M310086	LinZeZhongMian	251.429	270	260	260.476	105.714	108.571	95	103.095	357.143	378.571	355	363.571	25.7143	27.1429	27.5	26.7857	8.57143	8.57143	8.75	8.63095	34.2857	35.7143	36.25	35.4167	89.7727	89.9471	89.4231	89.7166	91.8919	92.1053	90.7895	91.6282	90.4	90.566	89.7887	90.2587	42.0455	40.2116	36.5385	39.5795	33.3333	31.5789	31.8182	32.2222
GA0182	340363	M310108	DaYeDaRong	242.5	237.5	225	235	100	105	95	100	342.5	342.5	320	335	27.5	25	22.5	25	7.5	10	10	9.16667	35	35	32.5	34.1667	88.6598	89.4737	90	89.3617	92.5	90.4762	89.4737	90.8333	89.781	89.781	89.8438	89.801	41.2371	44.2105	42.2222	42.5532	27.2727	40	44.4444	36.6667
GA0183	340365	M310276	ChiMuHeiZhong	298.333	321.667	335.714	318.571	98.3333	115	112.857	108.73	396.667	436.667	448.571	427.302	30	33.3333	38.5714	33.9683	6.66667	10	12.8571	9.84127	36.6667	43.3333	51.4286	43.8095	89.9441	89.6373	88.5106	89.3373	93.2203	91.3043	88.6076	90.9489	90.7563	90.0763	88.535	89.7474	32.9609	35.7513	33.617	34.1305	22.2222	30	33.3333	28.972
GA0184	340367	M310210	HengFengTieZi	305	230	215	250	110	97.5	102.5	103.333	415	327.5	317.5	353.333	35	32.5	27.5	31.6667	12.5	10	5	9.16667	47.5	42.5	32.5	40.8333	88.5246	85.8696	87.2093	87.3333	88.6364	89.7436	95.122	91.129	88.5542	87.0229	89.7638	88.4434	36.0656	42.3913	47.6744	41.3333	35.7143	30.7692	18.1818	28.9474
GA0185	340369	M310309	XinPuXiaoHua	334.286	337.143	330	333.81	124.286	118.571	138.333	127.063	458.571	455.714	468.333	460.873	30	32.8571	30	30.9524	10	10	10	10	40	42.8571	40	40.9524	91.0256	90.2542	90.9091	90.7275	91.954	91.5663	92.7711	92.1299	91.2773	90.5956	91.4591	91.1142	37.1795	35.1695	41.9192	38.0647	33.3333	30.4348	33.3333	32.3077
GA0186	340371	M310327	JingXiSuiHuaiZhongMian	222.857	224.286	198.571	215.238	115.714	107.143	107.143	110	338.571	331.429	305.714	325.238	22.8571	22.8571	24.2857	23.3333	10	10	10	10	32.8571	32.8571	34.2857	33.3333	89.7436	89.8089	87.7698	89.1593	91.358	90.6667	90.6667	90.9091	90.2954	90.0862	88.785	89.7511	51.9231	47.7707	53.9568	51.1062	43.75	43.75	41.1765	42.8571
GA0187	340373	M310434	LeYeLuoXiZhongMian1-3	228.333	196.667	218.571	214.524	118.333	98.3333	110	108.889	346.667	295	328.571	323.413	23.3333	23.3333	21.4286	22.6984	10	8.33333	10	9.44444	33.3333	31.6667	31.4286	32.1429	89.781	88.1356	90.1961	89.4192	91.5493	91.5254	90.9091	91.3265	90.3846	89.2655	90.4348	90.0613	51.8248	50	50.3268	50.7584	42.8571	35.7143	46.6667	41.6084
GA0188	340375	M310173	ZheJiangJinHuaZhongMian	237.143	231.429	246.25	238.274	110	127.143	116.25	117.798	347.143	358.571	362.5	356.071	21.4286	28.5714	26.25	25.4167	7.14286	11.4286	10	9.52381	28.5714	40	36.25	34.9405	90.9639	87.6543	89.3401	89.333	93.5065	91.0112	91.3978	91.9151	91.7695	88.8446	90	90.1872	46.3855	54.9383	47.2081	49.4379	33.3333	40	38.0952	37.4707
GA0189	340377	M310250	XiaoMaoZi	252.857	255.714	243.75	250.774	102.857	100	95	99.2857	355.714	355.714	338.75	350.06	25.7143	28.5714	25	26.4286	11.4286	10	8.75	10.0595	37.1429	38.5714	33.75	36.4881	89.8305	88.8268	89.7436	89.4612	88.8889	90	90.7895	89.8681	89.5582	89.1566	90.0369	89.5766	40.678	39.1061	38.9744	39.5917	44.4444	35	35	38.0631
GA0190	340379	M310230	YunNaFuNingZhongMian	278.333	282.857	280.595	280.595	96.6667	90	93.3333	93.3333	375	372.857	373.929	373.929	31.6667	31.4286	31.5476	31.5476	10	8.57143	9.28571	9.28571	41.6667	40	40.8333	40.8333	88.6228	88.8889	88.7569	88.7569	89.6552	90.4762	90.051	90.051	88.8889	89.272	89.0799	89.0799	34.7305	31.8182	33.2626	33.2626	31.5789	27.2727	29.434	29.434
GA0191	340381	M310100	MengLaZhongMian	302.5	288.75	292.5	294.583	116.25	97.5	106.25	106.667	418.75	386.25	398.75	401.25	30	30	28.75	29.5833	10	11.25	8.75	10	40	41.25	37.5	39.5833	90.0826	89.6104	90.1709	89.9576	91.3978	88.4615	91.7647	90.625	90.4478	89.3204	90.5956	90.135	38.4298	33.7662	36.3248	36.2093	33.3333	37.5	30.4348	33.8028
GA0192	340383	M310347	ZongXuXiaoBenHua	225	245	230	233.333	78.3333	118.333	105.714	100.794	303.333	363.333	335.714	334.127	23.3333	25	28.5714	25.6349	8.33333	11.6667	11.4286	10.4762	31.6667	36.6667	40	36.1111	89.6296	89.7959	87.5776	89.0136	89.3617	90.1408	89.1892	89.6063	89.5604	89.9083	88.0851	89.1924	34.8148	48.2993	45.9627	43.1973	35.7143	46.6667	40	40.8669
GA0193	340385	M310306	XueGuanXiaoHua	216.667	223.333	225	221.667	98.3333	101.667	96.6667	98.8889	315	325	321.667	320.556	21.6667	23.3333	23.3333	22.7778	10	8.33333	10	9.44444	31.6667	31.6667	33.3333	32.2222	90	89.5522	89.6296	89.7243	89.8305	91.8033	89.6552	90.4494	89.9471	90.2564	89.6373	89.948	45.3846	45.5224	42.963	44.6115	46.1538	35.7143	42.8571	41.4634
GA0194	340387	M310211	DongXiangTieZi	270	248.333	245	254.444	105	101.667	111.667	106.111	375	350	356.667	360.556	28.3333	25	31.6667	28.3333	10	8.33333	10	9.44444	38.3333	33.3333	41.6667	37.7778	89.5062	89.9329	87.0748	88.8646	90.4762	91.8033	91.0448	91.0995	89.7778	90.4762	88.3178	89.5223	38.8889	40.9396	45.5782	41.7031	35.2941	33.3333	31.5789	33.3333
GA0195	340389	M310194	AnHuiXuanChengZhongZiMianBaiZi	316.25	326.25	337.5	326.667	152.5	145	150	149.167	468.75	471.25	487.5	475.833	31.25	33.75	32.5	32.5	13.75	11.25	13.75	12.9167	45	45	46.25	45.4167	90.1186	89.6552	90.3704	90.051	90.9836	92.2414	90.8333	91.3408	90.4	90.4509	90.5128	90.4553	48.2213	44.4444	44.4444	45.6633	44	33.3333	42.3077	39.7436
GA0196	340391	M310432	MoJiangNaHaZhongMian	222.857	204.286	225	217.381	137.143	135.714	116.25	129.702	360	340	341.25	347.083	21.4286	21.4286	23.75	22.2024	11.4286	10	10	10.4762	32.8571	31.4286	33.75	32.6786	90.3846	89.5105	89.4444	89.7864	91.6667	92.6316	91.3978	91.9229	90.873	90.7563	90.1099	90.5848	61.5385	66.4336	51.6667	59.6659	53.3333	46.6667	42.1053	47.185
GA0197	340393	M310202	AnHuiTongChengZhongMianGuangZi	290	282	268	280	178	168	164	170	468	450	432	450	28	32	24	28	14	10	12	12	42	42	36	40	90.3448	88.6525	91.0448	90	92.1348	94.0476	92.6829	92.9412	91.0256	90.6667	91.6667	91.1111	61.3793	59.5745	61.194	60.7143	50	31.25	50	42.8571
GA0198	340395	M310231	FuJianShenShanXiangZiHuaZhongMian	326.667	318.333	325	323.333	165	173.333	188.333	175.556	491.667	491.667	513.333	498.889	28.3333	31.6667	33.3333	31.1111	10	15	16.6667	13.8889	38.3333	46.6667	50	45	91.3265	90.0524	89.7436	90.378	93.9394	91.3462	91.1504	92.0886	92.2034	90.5085	90.2597	90.98	50.5102	54.4503	57.9487	54.2955	35.2941	47.3684	50	44.6429
GA0199	340397	M310077	DingXianXiaoBaiJieMian	311.667	332.857	321.429	321.984	126.667	121.429	112.857	120.317	438.333	454.286	434.286	442.302	33.3333	34.2857	30	32.5397	10	10	8.57143	9.52381	43.3333	44.2857	38.5714	42.0635	89.3048	89.6996	90.6667	89.894	92.1053	91.7647	92.4051	92.0844	90.1141	90.2516	91.1184	90.4899	40.6417	36.4807	35.1111	37.3675	30	29.1667	28.5714	29.2683
GA0200	340399	M310080	GanSuWuDuZhongMian	284.286	258.571	225	255.952	132.857	128.571	111.25	124.226	417.143	387.143	336.25	380.179	30	27.1429	26.25	27.7976	10	11.4286	11.25	10.8929	40	38.5714	37.5	38.6905	89.4472	89.5028	88.3333	89.1395	92.4731	91.1111	89.8876	91.2314	90.411	90.0369	88.8476	89.8231	46.7337	49.7238	49.4444	48.5349	33.3333	42.1053	42.8571	39.1863
GA0201	340401	M310095	GaoTaiZhongMian	288.333	308.333	308	301.556	128.333	126.667	130	128.333	416.667	435	438	429.889	28.3333	26.6667	30	28.3333	11.6667	10	12	11.2222	40	36.6667	42	39.5556	90.1734	91.3514	90.2597	90.6043	90.9091	92.1053	90.7692	91.2554	90.4	91.5709	90.411	90.7987	44.5087	41.0811	42.2078	42.5571	41.1765	37.5	40	39.6078
GA0202	340403	M310097	XinPingTuMian	310	285	316.25	303.75	137.143	125	138.75	133.631	447.143	410	455	437.381	31.4286	30	31.25	30.8929	11.4286	11.25	12.5	11.7262	42.8571	41.25	43.75	42.619	89.8618	89.4737	90.1186	89.8295	91.6667	91	90.991	91.2249	90.4153	89.939	90.3846	90.2559	44.2396	43.8596	43.8735	43.9937	36.3636	37.5	40	37.9576
GA0203	340405	M310255	DaZiJieMian	213.75	232.5	238.571	228.274	133.75	143.75	144.286	140.595	347.5	376.25	382.857	368.869	23.75	27.5	27.1429	26.131	11.25	11.25	11.4286	11.3095	35	38.75	38.5714	37.4405	88.8889	88.172	88.6228	88.5528	91.5888	92.1739	92.0792	91.956	89.9281	89.701	89.9254	89.8499	62.5731	61.828	60.479	61.5906	47.3684	40.9091	42.1053	43.2802
GA0204	340407	M310212	XinGanZhongMian	268	285	276.5	276.5	110	112.5	111.25	111.25	378	397.5	387.75	387.75	34	35	34.5	34.5	10	12.5	11.25	11.25	44	47.5	45.75	45.75	87.3134	87.7193	87.5226	87.5226	90.9091	88.8889	89.8876	89.8876	88.3598	88.0503	88.2012	88.2012	41.0448	39.4737	40.2351	40.2351	29.4118	35.7143	32.6087	32.6087
GA0205	340409	M310251	XiaoBaiHuaZhongMian	335	355.714	351.429	347.381	153.333	172.857	162.857	163.016	488.333	528.571	514.286	510.397	25	34.2857	34.2857	31.1905	8.33333	15.7143	14.2857	12.7778	33.3333	50	48.5714	43.9683	92.5373	90.3614	90.2439	91.0212	94.5652	90.9091	91.2281	92.1616	93.1741	90.5405	90.5556	91.3855	45.7711	48.5944	46.3415	46.9271	33.3333	45.8333	41.6667	40.9669
GA0206	340411	M310288	NanDanBaDiZhongMian	321.429	315.714	322.857	320	152.857	167.143	187.143	169.048	474.286	482.857	510	489.048	31.4286	27.1429	31.4286	30	11.4286	10	14.2857	11.9048	42.8571	37.1429	45.7143	41.9048	90.2222	91.4027	90.2655	90.625	92.5234	94.0171	92.3664	92.9577	90.9639	92.3077	91.0364	91.4314	47.5556	52.9412	57.9646	52.8274	36.3636	36.8421	45.4545	39.6825
GA0207	340413	M310310	ZiYunXiaoHua	243.75	256.25	248.571	249.524	128.75	130	121.429	126.726	372.5	386.25	370	376.25	25	27.5	28.5714	27.0238	8.75	11.25	12.8571	10.9524	33.75	38.75	41.4286	37.9762	89.7436	89.2683	88.5057	89.1698	93.2039	91.3462	89.4118	91.3574	90.9396	89.9676	88.8031	89.9067	52.8205	50.7317	48.8506	50.7872	35	40.9091	45	40.5286
GA0208	340415	M310312	DaGuanXiaoHua	255	265	271.429	263.81	140	153.75	160	151.25	395	418.75	431.429	415.06	22.5	25	21.4286	22.9762	11.25	11.25	11.4286	11.3095	33.75	36.25	32.8571	34.2857	91.1765	90.566	92.1053	91.2906	91.9643	92.6829	92.8571	92.5226	91.4557	91.3433	92.3841	91.7396	54.902	58.0189	58.9474	57.333	50	45	53.3333	49.2228
GA0209	340417	M310321	NanDanHuaiLiZhongMian	274.286	260	255	263.095	115.714	108.571	95	106.429	390	368.571	350	369.524	31.4286	27.1429	28.3333	28.9683	11.4286	7.14286	6.66667	8.4127	42.8571	34.2857	35	37.381	88.5417	89.5604	88.8889	88.9894	90.1235	93.4211	92.9825	92.0955	89.011	90.6977	90	89.884	42.1875	41.7582	37.2549	40.4525	36.3636	26.3158	23.5294	29.0411
GA0210	340419	M310332	ZiJingZhongMian	361.429	325.714	311.25	332.798	172.857	172.857	161.25	168.988	534.286	498.571	472.5	501.786	35.7143	30	30	31.9048	14.2857	14.2857	11.25	13.2738	50	44.2857	41.25	45.1786	90.1186	90.7895	90.3614	90.4132	91.7355	91.7355	93.0233	92.1451	90.6417	91.1175	91.2698	90.9964	47.8261	53.0702	51.8072	50.778	40	47.619	37.5	41.6045
GA0211	340421	M310062	DuiHua	390	367.143	390	382.381	154.286	135.714	153.333	147.778	544.286	502.857	543.333	530.159	41.4286	38.5714	41.6667	40.5556	12.8571	11.4286	11.6667	11.9841	54.2857	50	53.3333	52.5397	89.3773	89.4942	89.3162	89.3939	91.6667	91.5789	92.3913	91.8904	90.0262	90.0568	90.184	90.0898	39.5604	36.965	39.3162	38.6467	31.0345	29.6296	28	29.5499
GA0212	340423	M310394	JinXianZhongMian	306.25	270	278.571	284.94	111.25	98.75	107.143	105.714	417.5	368.75	385.714	390.655	35	31.25	32.8571	33.0357	10	11.25	12.8571	11.369	45	42.5	45.7143	44.4048	88.5714	88.4259	88.2051	88.4061	91.0112	88.6076	88	89.2455	89.2216	88.4746	88.1481	88.6332	36.3265	36.5741	38.4615	37.1005	28.5714	36	39.1304	34.4144
GA0213	340425	M310039	AnHuiTaiHeShuangFuQuXinGouXiang	365	388.75	375.714	376.488	177.5	193.75	187.143	186.131	542.5	582.5	562.857	562.619	32.5	37.5	34.2857	34.7619	12.5	17.5	11.4286	13.8095	45	55	45.7143	48.5714	91.0959	90.3537	90.8745	90.7668	92.9577	90.9677	93.8931	92.5807	91.7051	90.5579	91.8782	91.3669	48.6301	49.8392	49.8099	49.4387	38.4615	46.6667	33.3333	39.726
GA0214	340427	M310079	BaiMiLaHuangHuaHeiZi	286	297.5	291.75	291.75	140	127.5	133.75	133.75	426	425	425.5	425.5	36	35	35.5	35.5	14	10	12	12	50	45	47.5	47.5	87.4126	88.2353	87.832	87.832	90	92.1569	91.028	91.028	88.2629	89.4118	88.8367	88.8367	48.951	42.8571	45.844	45.844	38.8889	28.5714	33.8028	33.8028
GA0215	340429	M310326	DeBaoBaTouZhongMian	316.667	336.667	335	329.444	213.333	208.333	223.333	215	530	545	558.333	544.444	33.3333	33.3333	36.6667	34.4444	15	15	18.3333	16.1111	48.3333	48.3333	55	50.5556	89.4737	90.099	89.0547	89.5447	92.9688	92.8	91.791	92.5065	90.8805	91.1315	90.1493	90.7143	67.3684	61.8812	66.6667	65.2614	45	45	50	46.7742

## Sheet: Table S3
Table S3 Basic descriptive analysis for seedling biomass-related traits
	Minimum	Maximum	Mean	Std. Deviation	Std. Error of Mean	Coefficient of variation (%)	Skewness	Kurtosis
SFW_R1	195	390	282.7	39.54	2.729	13.99	0.2042	-0.3023
SFW_R2	185.7	412	279	40.03	2.769	14.34	0.3994	0.2506
SFW_R3	193.7	430	278.4	39.92	2.761	14.34	0.5195	0.4157
SFW_AV	193.7	410	279.8	38.95	2.7	13.92	0.3907	0.05363
RFW_R1	35	222	113.7	30.7	2.119	27	0.294	0.6464
RFW_R2	41.43	232	112.8	31.02	2.146	27.5	0.5611	0.956
RFW_R3	34	240	112	31.83	2.201	28.41	0.7173	1.449
RFW_AV	41.71	231.3	113.2	30.08	2.081	26.56	0.6018	1.14
TFW_R1	254	610	396.4	60.89	4.202	15.36	0.3992	0.2721
TFW_R2	240	644	391.8	62.03	4.291	15.83	0.6204	1.138
TFW_R3	254.2	670	390.4	63.31	4.379	16.21	0.8138	1.465
TFW_AV	254.2	641.3	393	60.53	4.197	15.4	0.67	1.01
SDW_R1	18.57	48.33	31.9	5.726	0.3961	17.95	0.2888	-0.1548
SDW_R2	21.43	50	31.85	5.478	0.379	17.2	0.4826	-0.07937
SDW_R3	21.43	50	31.67	5.588	0.3866	17.65	0.6003	0.3924
SDW_AV	21.9	47.62	31.81	5.162	0.357	16.23	0.4715	0.005193
RDW_R1	5	20	10.76	2.836	0.1961	26.34	0.4676	-0.01247
RDW_R2	4.29	20	10.55	2.802	0.1938	26.57	0.645	0.7159
RDW_R3	4	18.75	10.54	2.826	0.1955	26.81	0.5617	0.7388
RDW_AV	5.14	18.5	10.62	2.464	0.1704	23.21	0.5825	0.5423
TDW_R1	27.14	64	42.67	7.495	0.5184	17.57	0.4792	-0.01896
TDW_R2	28.57	62.5	42.4	7.049	0.4876	16.63	0.4923	-0.2298
TDW_R3	27.14	66.67	42.21	7.336	0.5074	17.38	0.7211	0.6078
TDW_AV	30	63.67	42.43	6.714	0.4644	15.83	0.6322	0.1344
SWC_R1	79.49	92.54	88.65	1.787	0.1236	2.016	-1.182	3.625
SWC_R2	76.43	91.4	88.49	2	0.1383	2.26	-2.434	10.22
SWC_R3	77.94	93.06	88.55	1.849	0.1279	2.088	-1.747	6.727
SWC_AV	78.01	91.29	88.54	1.751	0.1217	1.978	-1.991	7.755
RWC_R1	74.42	94.57	90.15	2.89	0.1999	3.205	-2.111	6.813
RWC_R2	76.19	94.55	90.29	2.82	0.1951	3.123	-2.208	7.107
RWC_R3	70.59	95.28	90.16	3.314	0.2292	3.675	-2.986	13.02
RWC_AV	75.48	93.92	90.28	2.509	0.174	2.779	-2.581	10.46
TWC_R1	78.39	93.17	89.13	1.773	0.1226	1.989	-1.409	6.09
TWC_R2	76.51	92.31	89.05	1.946	0.1346	2.185	-2.421	10.77
TWC_R3	77.35	92.63	89.07	1.893	0.131	2.126	-1.94	7.794
TWC_AV	77.45	91.81	89.08	1.749	0.1215	1.963	-2.143	9.898
RSR_FW_R1	13.64	67.37	40.28	9.472	0.6536	23.51	-0.06626	0.2554
RSR_FW_R2	15.03	67.3	40.45	9.483	0.656	23.45	0.1245	0.01817
RSR_FW_R3	13.82	66.67	40.2	9.364	0.6477	23.3	0.01057	0.05593
RSR_FW_AV	14.49	65.26	40.49	9.043	0.627	22.34	0.03366	0.02858
RSR_DW_R1	14.29	60	34.13	8.194	0.5668	24.01	0.2512	0.1953
RSR_DW_R2	11.54	53.33	33.49	8.261	0.5714	24.66	0.1549	-0.4806
RSR_DW_R3	13.33	55.06	33.61	8.153	0.564	24.26	0.1133	-0.2412
RSR_DW_AV	14.88	51.56	33.67	6.947	0.4805	20.63	0.02889	-0.3729

## Sheet: Table S4
Table S4 Summary of SNPs that detected in 11 seedling biomass-related traits
Trait	detected SNP (-logP>4.00)		Peak		Significant SNPs (-log P>6.15)
	numbers	main chromosomes	position	P2	Numbers	main chromosomes
SFW_R1	66	Chr04 (30)	Chr04_96569153	5.64658	0	/
SFW_R2	87	Chr04 (24); Chr12 (19)	Chr05_17940288	5.24033	0	/
SFW_R3	79	Chr04 (34); Chr11 (21)	Chr12_7378319	5.56923	0	/
SFW_AV	68	Chr11 (20); Chr12 (16)	Chr12_23655145	5.57001	0	/
RFW_R1	36	Chr12 (8)	Chr12_102177483	5.45359	0	/
RFW_R2	36	Chr07 (6); Chr12 (6)	Chr03_74271585	5.20647	0	/
RFW_R3	55	Chr04 (8); Chr13 (9)	Chr11_8804524	5.59439	0	/
RFW_AV	36	Chr12 (6)	Chr03_74271585	5.55858	0	/
TFW_R1	96	Chr04 (53)	Chr04_96569153	5.6136	0	/
TFW_R2	143	Chr04 (66)	Chr05_89628524	5.92684	0	/
TFW_R3	96	Chr04 (39)	Chr08_121051693	5.61566	0	/
TFW_AV	100	Chr04 (8); Chr12 (37)	Chr07_6508390	5.40964	0	/
SDW_R1	98	Chr14 (41)	Chr11_120417901	5.94333	0	/
SDW_R2	191	Chr04 (83)	Chr04_27749644	5.65201	0	/
SDW_R3	135	Chr01 (40)	Chr12_7378319	6.41729	1	Chr12 (1)
SDW_AV	152	Chr04 (49)	Chr11_120417901	5.69301	0	/
RDW_R1	49	Chr01 (13); Chr02 (13)	Chr10_50565767	6.65294	1	Chr10
RDW_R2	176	Chr01 (125)	Chr01_92741908	5.58868	0	/
RDW_R3	72	Chr02 (30)	Chr12_1094725	5.7372	0	/
RDW_AV	84	Chr01 (29)	Chr10_50565767	5.59258	0	/
TDW_R1	108	Chr02 (35)	Chr11_120417901	5.94374	0	/
TDW_R2	271	Chr02 (69); Chr04 (85)	Chr02_7231541	6.39273	1	Chr02 (1)
TDW_R3	267	Chr01 (59); Chr04 (77)	Chr01_108612402	5.7707	0	/
TDW_AV	295	Chr02 (57); Chr04 (108)	Chr02_7231541	6.33021	1	Chr02 (1)
SWC_R1	348	Chr02 (98); Chr10 (154)	Chr10_115702377	7.22918	7	Chr10 (2); Chr11 (2)
SWC_R2	389	Chr04 (70); Chr12 (104)	Chr04_93237596	8.15587	16	Chr04 (10); Chr11 (3)
SWC_R3	330	Chr09 (163)	Chr11_74923286	8.41242	12	Chr11 (10)
SWC_AV	356	Chr02 (89)	Chr11_74923286	7.63595	9	Chr11 (6)
RWC_R1	239	Chr13 (107)	Chr13_10858239	6.87308	28	Chr13 (18)
RWC_R2	455	Chr11 (212)	Chr11_19663606	6.26183	4	Chr11 (2)
RWC_R3	355	Chr11 (53); Chr13 (69)	Chr13_121492702	8.11184	5	Chr13 (2)
RWC_AV	257	Chr11 (93)	Chr07_93706195	8.69441	7	Chr05 (2); Chr07 (2)
TWC_R1	250	Chr10 (147)	Chr09_57132159	6.52849	1	Chr09 (1)
TWC_R2	158	Chr04 (39); Chr12 (37)	Chr11_663380	7.53517	6	Chr11 (3)
TWC_R3	141	Chr09 (40); Chr11 (20)	Chr07_88088651	6.67823	2	Chr07 (1); Chr13 (1)
TWC_AV	166	Chr09 (41); Chr10 (33)	Chr07_7224189	5.80718	0	/
RSR_FW_R1	29	Chr03 (4)	Chr13_119058248	4.98371	0	/
RSR_FW_R2	50	Chr12 (9)	Chr03_74271585	6.18281	1	Chr03 (1)
RSR_FW_R3	21	Chr11 (4)	Chr03_74271585	5.81559	0	/
RSR_FW_AV	40	Chr14 (14)	Chr03_74271585	6.11111	0	/
RSR_DW_R1	88	Chr07 (30)	Chr07_386795	5.62971	0	/
RSR_DW_R2	147	Chr09 (73)	Chr09_5772019	5.70962	0	/
RSR_DW_R3	62	Chr09 (27)	Chr13_118407559	5.78471	0	/
RSR_DW_AV	49	Chr08 (10); Chr09 (10)	Chr05_8972557	5.23245	0	/

## Sheet: Table S5
Table S5 Significant SNPs identified for the seedling biomass-related traits
Number	trait	chr	position	P1	P2	Maj/min	Maf		genic	gene_ID	Annotation
SNP1	SWC_AV	Chr02	6931454	5.93054e-07	6.22691	C/T	0.153488	C:342;T:66;.:22	intergenic	Ga02G0443(dist=20155),Ga02G0444(dist=30576)	(Gamma-glutamyl transpeptidase 1 isoform 1 [Theobroma cacao] )(dist=20155),(Uncharacterized protein TCM_001206 [Theobroma cacao] )(dist=30576)
SNP2	SWC_R1	Chr02	6955925	3.70786e-07	6.43088	C/A	0.137209	C:331;A:59;.:40	intergenic	Ga02G0443(dist=44626),Ga02G0444(dist=6105)	(Gamma-glutamyl transpeptidase 1 isoform 1 [Theobroma cacao] )(dist=44626),(Uncharacterized protein TCM_001206 [Theobroma cacao] )(dist=6105)
SNP3	TDW_R2	Chr02	7231541	4.04828e-07	6.39273	G/A	0.218605	G:322;A:94;.:14	intergenic	Ga02G0455(dist=6121),Ga02G0456(dist=67038)	(DNA polymerase III polC-type isoform 2 [Theobroma cacao] )(dist=6121),(Ras-related RABD2a -like protein [Gossypium arboreum])(dist=67038)
SNP3	TDW_AV	Chr02	7231541	4.67512e-07	6.33021	G/A	0.218605	G:322;A:94;.:14	intergenic	Ga02G0455(dist=6121),Ga02G0456(dist=67038)	(DNA polymerase III polC-type isoform 2 [Theobroma cacao] )(dist=6121),(Ras-related RABD2a -like protein [Gossypium arboreum])(dist=67038)
SNP4	RWC_R1	Chr02	46392397	4.79968e-07	6.31879	C/T	0.0465116	C:338;T:20;.:72	intergenic	Ga02G0775(dist=27944),Ga02G0776(dist=283675)	(PREDICTED uncharacterized protein LOC104095702 [Nicotiana tomentosiformis])(dist=27944),(conserved hypothetical protein [Ricinus communis] )(dist=283675)
SNP5	RSR_FW_R2	Chr03	74271585	6.56435e-07	6.18281	G/A	0.0627907	G:345;A:27;.:58	intergenic	Ga03G1298(dist=134557),Ga03G1299(dist=310769)	(putative ycf17 [Gossypium arboreum])(dist=134557),(Pectin lyase superfamily protein, putative isoform 2 [Theobroma cacao] )(dist=310769)
SNP6	SWC_R2	Chr04	93237072	6.72313e-07	6.17243	A/G	0.118605	A:369;G:51;.:10	downstream	Ga04G1787	(Xylem NAC domain 1, putative [Theobroma cacao] )
SNP7	SWC_R2	Chr04	93237596	6.98447e-09	8.15587	C/T	0.0930233	C:358;T:40;.:32	downstream	Ga04G1787	(Xylem NAC domain 1, putative [Theobroma cacao] )
SNP8	SWC_R2	Chr04	93237601	7.26934e-09	8.1385	T/C	0.0930233	T:360;C:40;.:30	downstream	Ga04G1787	(Xylem NAC domain 1, putative [Theobroma cacao] )
SNP9	SWC_R2	Chr04	93239978	7.56528e-08	7.12118	G/T	0.104651	G:373;T:45;.:12	intergenic	Ga04G1787(dist=7008),Ga04G1788(dist=37469)	(Xylem NAC domain 1, putative [Theobroma cacao] )(dist=7008),(2-oxoisovalerate dehydrogenase subunit alpha, mitochondrial [Gossypium arboreum])(dist=37469)
SNP10	SWC_R2	Chr04	93240000	7.56528e-08	7.12118	G/A	0.104651	G:373;A:45;.:12	intergenic	Ga04G1787(dist=7030),Ga04G1788(dist=37447)	(Xylem NAC domain 1, putative [Theobroma cacao] )(dist=7030),(2-oxoisovalerate dehydrogenase subunit alpha, mitochondrial [Gossypium arboreum])(dist=37447)
SNP11	TWC_R2	Chr04	93240089	6.83838e-08	7.16505	C/G	0.055814	C:368;G:24;.:38	intergenic	Ga04G1787(dist=7119),Ga04G1788(dist=37358)	(Xylem NAC domain 1, putative [Theobroma cacao] )(dist=7119),(2-oxoisovalerate dehydrogenase subunit alpha, mitochondrial [Gossypium arboreum])(dist=37358)
SNP11	SWC_R2	Chr04	93240089	1.46694e-07	6.83359	C/G	0.055814	C:368;G:24;.:38	intergenic	Ga04G1787(dist=7119),Ga04G1788(dist=37358)	(Xylem NAC domain 1, putative [Theobroma cacao] )(dist=7119),(2-oxoisovalerate dehydrogenase subunit alpha, mitochondrial [Gossypium arboreum])(dist=37358)
SNP12	SWC_R2	Chr04	93274385	6.64583e-08	7.17745	G/A	0.0883721	G:344;A:38;.:48	upstream	Ga04G1788	(2-oxoisovalerate dehydrogenase subunit alpha, mitochondrial [Gossypium arboreum])
SNP13	SWC_R2	Chr04	93274388	7.3546e-08	7.13344	G/C	0.0883721	G:350;C:38;.:42	upstream	Ga04G1788	(2-oxoisovalerate dehydrogenase subunit alpha, mitochondrial [Gossypium arboreum])
SNP14	SWC_R2	Chr04	93274472	4.75091e-07	6.32322	C/T	0.118605	C:363;T:51;.:16	upstream	Ga04G1788	(2-oxoisovalerate dehydrogenase subunit alpha, mitochondrial [Gossypium arboreum])
SNP15	SWC_R2	Chr04	93276044	5.20379e-07	6.28368	G/A	0.106977	G:340;A:46;.:44	upstream	Ga04G1788	(2-oxoisovalerate dehydrogenase subunit alpha, mitochondrial [Gossypium arboreum])
SNP16	RWC_R3	Chr04	93969619	6.32899e-07	6.19867	C/T	0.0488372	C:381;T:21;.:28	intergenic	Ga04G1816(dist=10483),Ga04G1817(dist=11594)	(unnamed protein product [Coffea canephora])(dist=10483),(RING zinc finger protein, putative [Theobroma cacao] )(dist=11594)
SNP17	RWC_AV	Chr05	88403482	4.88883e-07	6.3108	C/T	0.0790698	C:380;T:34;.:16	intergenic	Ga05G3832(dist=72988),Ga05G3833(dist=30616)	(Leucine-rich repeat protein kinase family protein [Theobroma cacao] )(dist=72988),(hypothetical protein F383_06765 [Gossypium arboreum])(dist=30616)
SNP18	RWC_AV	Chr05	96554540	2.12522e-07	6.6726	G/A	0.0837209	G:388;A:36;.:6	intergenic	Ga05G4268(dist=7018),Ga05G4269(dist=24985)	(hypothetical protein F383_26967 [Gossypium arboreum])(dist=7018),(hypothetical protein F383_06765 [Gossypium arboreum])(dist=24985)
SNP19	SWC_R2	Chr06	21632983	1.24764e-07	6.90391	A/T	0.0511628	A:390;T:22;.:18	intergenic	Ga06G0893(dist=141666),Ga06G0894(dist=984282)	(Heat shock transcription factor C1, putative [Theobroma cacao] )(dist=141666),(PREDICTED uncharacterized protein LOC103318979 [Prunus mume] )(dist=984282)
SNP20	SWC_R2	Chr06	22077591	1.52499e-07	6.81673	A/C	0.0511628	A:398;C:22;.:10	intergenic	Ga06G0893(dist=586274),Ga06G0894(dist=539674)	(Heat shock transcription factor C1, putative [Theobroma cacao] )(dist=586274),(PREDICTED uncharacterized protein LOC103318979 [Prunus mume] )(dist=539674)
SNP21	SWC_R3	Chr06	72216561	3.91885e-07	6.40684	C/T	0.055814	C:394;T:24;.:12	intergenic	Ga06G1400(dist=75732),Ga06G1401(dist=18183)	(ARM repeat superfamily protein isoform 3 [Theobroma cacao] )(dist=75732),(hypothetical protein F383_36069 [Gossypium arboreum])(dist=18183)
SNP22	SWC_R3	Chr06	104064606	4.84917e-07	6.31433	G/A	0.0511628	G:392;A:22;.:16	intergenic	Ga06G1614(dist=308394),Ga06G1615(dist=125559)	(Protein MCM10 [Gossypium arboreum])(dist=308394),(Haloacid dehalogenase hydrolase domain-containing protein [Theobroma cacao] )(dist=125559)
SNP23	SWC_R1	Chr07	7224189	2.90875e-07	6.53629	C/T	0.118605	C:305;T:51;.:74	downstream	Ga07G0647	()
SNP23	SWC_AV	Chr07	7224189	3.48887e-07	6.45732	C/T	0.118605	C:305;T:51;.:74	downstream	Ga07G0647	()
SNP24	TWC_R3	Chr07	88088651	2.09783e-07	6.67823	A/G	0.0604651	A:388;G:26;.:16	downstream	Ga07G2182	()
SNP25	RWC_AV	Chr07	93706195	2.02113e-09	8.69441	T/C	0.0767442	T:327;C:33;.:70	upstream	Ga07G2433	(Magnesium transporter MRS2-2 -like protein [Gossypium arboreum])
SNP25	RWC_R1	Chr07	93706195	2.268e-07	6.64436	T/C	0.0767442	T:327;C:33;.:70	upstream	Ga07G2433	(Magnesium transporter MRS2-2 -like protein [Gossypium arboreum])
SNP25	RWC_R2	Chr07	93706195	6.23558e-07	6.20512	T/C	0.0767442	T:327;C:33;.:70	upstream	Ga07G2433	(Magnesium transporter MRS2-2 -like protein [Gossypium arboreum])
SNP26	RWC_AV	Chr07	93706581	5.979e-08	7.22337	G/C	0.1	G:363;C:43;.:24	upstream	Ga07G2433	(Magnesium transporter MRS2-2 -like protein [Gossypium arboreum])
SNP27	TWC_R1	Chr09	57132159	2.96146e-07	6.52849	C/T	0.0488372	C:395;T:21;.:14	intergenic	Ga09G0797(dist=44798),Ga09G0798(dist=228566)	(Cytochrome P450 [Gossypium arboreum])(dist=44798),(Histone-lysine N-methyltransferase SETDB1 [Gossypium arboreum])(dist=228566)
SNP28	SWC_R2	Chr09	69072653	3.57459e-07	6.44677	T/G	0.0627907	T:395;G:27;.:8	downstream	Ga09G1338	(Leucine carboxyl methyltransferase isoform 3 [Theobroma cacao] )
SNP29	RWC_R1	Chr09	78358796	2.28177e-07	6.64173	G/A	0.0604651	G:340;A:26;.:64	upstream	Ga09G2053	(HAT transposon superfamily isoform 4 [Theobroma cacao] )
SNP29	RWC_AV	Chr09	78358796	2.53503e-07	6.59602	G/A	0.0604651	G:340;A:26;.:64	upstream	Ga09G2053	(HAT transposon superfamily isoform 4 [Theobroma cacao] )
SNP30	RWC_R1	Chr09	78418994	4.861e-07	6.31327	C/T	0.055814	C:368;T:24;.:38	intergenic	Ga09G2054(dist=38966),Ga09G2055(dist=9307)	(Ubiquitin-conjugating enzyme E2 10 -like protein [Gossypium arboreum])(dist=38966),(Ethylene-responsive transcription factor, putative [Theobroma cacao] )(dist=9307)
SNP31	RDW_R1	Chr10	50565767	2.2236e-07	6.65294	A/T	0.106977	A:378;T:46;.:6	intergenic	Ga10G1342(dist=6261),Ga10G1343(dist=385383)	(40S ribosomal S15 [Gossypium arboreum])(dist=6261),(AUX/IAA transcriptional regulator family protein [Theobroma cacao] )(dist=385383)
SNP32	SWC_R1	Chr10	115702377	5.8996e-08	7.22918	A/G	0.262791	A:265;G:113;.:52	intergenic	Ga10G2188(dist=14578),Ga10G2189(dist=44678)	(Filament-like plant protein [Gossypium arboreum])(dist=14578),(Pre-mRNA-splicing factor CWC22 [Gossypium arboreum])(dist=44678)
SNP33	SWC_R1	Chr10	115737855	6.96946e-07	6.1568	T/C	0.304651	T:259;C:131;.:40	intergenic	Ga10G2188(dist=50056),Ga10G2189(dist=9200)	(Filament-like plant protein [Gossypium arboreum])(dist=50056),(Pre-mRNA-splicing factor CWC22 [Gossypium arboreum])(dist=9200)
SNP34	TWC_R2	Chr11	663380	2.91631e-08	7.53517	G/A	0.055814	G:392;A:24;.:14	downstream	Ga11G0096	(Cytochrome P450 [Theobroma cacao] )
SNP34	SWC_R2	Chr11	663380	5.77562e-08	7.2384	G/A	0.055814	G:392;A:24;.:14	downstream	Ga11G0096	(Cytochrome P450 [Theobroma cacao] )
SNP35	SWC_R2	Chr11	7185658	3.40747e-07	6.46757	G/C	0.0604651	G:372;C:26;.:32	intergenic	Ga11G0515(dist=9656),Ga11G0516(dist=29748)	(CC-NBS-LRR class disease resistance protein, putative [Theobroma cacao] )(dist=9656),(CC-NBS-LRR class disease resistance protein, putative [Theobroma cacao] )(dist=29748)
SNP36	RWC_AV	Chr11	12605213	5.80889e-07	6.23591	T/C	0.0465116	T:374;C:20;.:36	downstream	Ga11G0728,Ga11G0729	(PREDICTED uncharacterized protein LOC102623731 [Citrus sinensis] ),(Mitochondrial import inner membrane translocase subunit Tim17/Tim22/Tim23 family protein [Theobroma cacao] )
SNP37	TWC_R2	Chr11	19663606	2.55679e-07	6.59231	G/A	0.0674419	G:395;A:29;.:6	intergenic	Ga11G1081(dist=8748),Ga11G1082(dist=42067)	(ATPase E1-E2 type family protein / haloacid dehalogenase-like hydrolase family protein [Theobroma cacao] )(dist=8748),(Autoinhibited calcium ATPase [Theobroma cacao] )(dist=42067)
SNP37	RWC_R2	Chr11	19663606	5.47226e-07	6.26183	G/A	0.0674419	G:395;A:29;.:6	intergenic	Ga11G1081(dist=8748),Ga11G1082(dist=42067)	(ATPase E1-E2 type family protein / haloacid dehalogenase-like hydrolase family protein [Theobroma cacao] )(dist=8748),(Autoinhibited calcium ATPase [Theobroma cacao] )(dist=42067)
SNP38	TWC_R2	Chr11	19667894	2.64624e-07	6.57737	T/C	0.0674419	T:393;C:29;.:8	intergenic	Ga11G1081(dist=13036),Ga11G1082(dist=37779)	(ATPase E1-E2 type family protein / haloacid dehalogenase-like hydrolase family protein [Theobroma cacao] )(dist=13036),(Autoinhibited calcium ATPase [Theobroma cacao] )(dist=37779)
SNP38	RWC_R2	Chr11	19667894	5.74447e-07	6.24075	T/C	0.0674419	T:393;C:29;.:8	intergenic	Ga11G1081(dist=13036),Ga11G1082(dist=37779)	(ATPase E1-E2 type family protein / haloacid dehalogenase-like hydrolase family protein [Theobroma cacao] )(dist=13036),(Autoinhibited calcium ATPase [Theobroma cacao] )(dist=37779)
SNP39	SWC_R3	Chr11	73231633	3.02076e-07	6.51988	C/T	0.055814	C:398;T:24;.:8	intergenic	Ga11G1677(dist=224954),Ga11G1678(dist=213587)	(RING/U-box superfamily protein, putative [Theobroma cacao] )(dist=224954),(RuBisCO large subunit-binding protein subunit beta, chloroplastic [Gossypium arboreum] )(dist=213587)
SNP40	SWC_R3	Chr11	73737766	2.75947e-08	7.55917	G/A	0.0581395	G:385;A:25;.:20	intergenic	Ga11G1678(dist=292286),Ga11G1679(dist=79775)	(RuBisCO large subunit-binding protein subunit beta, chloroplastic [Gossypium arboreum] )(dist=292286),(hypothetical protein F383_16240 [Gossypium arboreum])(dist=79775)
SNP40	SWC_AV	Chr11	73737766	6.07865e-08	7.21619	G/A	0.0581395	G:385;A:25;.:20	intergenic	Ga11G1678(dist=292286),Ga11G1679(dist=79775)	(RuBisCO large subunit-binding protein subunit beta, chloroplastic [Gossypium arboreum] )(dist=292286),(hypothetical protein F383_16240 [Gossypium arboreum])(dist=79775)
SNP41	SWC_R3	Chr11	73764142	4.81711e-08	7.31721	C/A	0.0581395	C:375;A:25;.:30	intergenic	Ga11G1678(dist=318662),Ga11G1679(dist=53399)	(RuBisCO large subunit-binding protein subunit beta, chloroplastic [Gossypium arboreum] )(dist=318662),(hypothetical protein F383_16240 [Gossypium arboreum])(dist=53399)
SNP41	SWC_AV	Chr11	73764142	1.22806e-07	6.91078	C/A	0.0581395	C:375;A:25;.:30	intergenic	Ga11G1678(dist=318662),Ga11G1679(dist=53399)	(RuBisCO large subunit-binding protein subunit beta, chloroplastic [Gossypium arboreum] )(dist=318662),(hypothetical protein F383_16240 [Gossypium arboreum])(dist=53399)
SNP42	SWC_R3	Chr11	74811634	7.31721e-08	7.13565	C/G	0.0534884	C:401;G:23;.:6	exonic(nonsynonymous)	Ga11G1683	(hypothetical protein F383_07599 [Gossypium arboreum])
SNP43	SWC_R3	Chr11	74923286	3.86881e-09	8.41242	C/T	0.0511628	C:358;T:22;.:50	intergenic	Ga11G1683(dist=111616),Ga11G1684(dist=135164)	(hypothetical protein F383_07599 [Gossypium arboreum])(dist=111616),(Maturase K [Gossypium arboreum])(dist=135164)
SNP43	SWC_AV	Chr11	74923286	2.31232e-08	7.63595	C/T	0.0511628	C:358;T:22;.:50	intergenic	Ga11G1683(dist=111616),Ga11G1684(dist=135164)	(hypothetical protein F383_07599 [Gossypium arboreum])(dist=111616),(Maturase K [Gossypium arboreum])(dist=135164)
SNP43	SWC_R2	Chr11	74923286	2.96548e-07	6.5279	C/T	0.0511628	C:358;T:22;.:50	intergenic	Ga11G1683(dist=111616),Ga11G1684(dist=135164)	(hypothetical protein F383_07599 [Gossypium arboreum])(dist=111616),(Maturase K [Gossypium arboreum])(dist=135164)
SNP44	SWC_R3	Chr11	74976379	3.23833e-07	6.48968	G/C	0.055814	G:404;C:24;.:2	intergenic	Ga11G1683(dist=164709),Ga11G1684(dist=82071)	(hypothetical protein F383_07599 [Gossypium arboreum])(dist=164709),(Maturase K [Gossypium arboreum])(dist=82071)
SNP45	SWC_R3	Chr11	75136154	6.69176e-09	8.17446	G/T	0.0511628	G:406;T:22;.:2	intergenic	Ga11G1687(dist=68779),Ga11G1688(dist=78858)	(PREDICTED uncharacterized protein LOC104095702 [Nicotiana tomentosiformis])(dist=68779),(hypothetical protein F383_07505 [Gossypium arboreum])(dist=78858)
SNP45	SWC_AV	Chr11	75136154	3.24489e-08	7.4888	G/T	0.0511628	G:406;T:22;.:2	intergenic	Ga11G1687(dist=68779),Ga11G1688(dist=78858)	(PREDICTED uncharacterized protein LOC104095702 [Nicotiana tomentosiformis])(dist=68779),(hypothetical protein F383_07505 [Gossypium arboreum])(dist=78858)
SNP45	SWC_R1	Chr11	75136154	1.86818e-07	6.72858	G/T	0.0511628	G:406;T:22;.:2	intergenic	Ga11G1687(dist=68779),Ga11G1688(dist=78858)	(PREDICTED uncharacterized protein LOC104095702 [Nicotiana tomentosiformis])(dist=68779),(hypothetical protein F383_07505 [Gossypium arboreum])(dist=78858)
SNP46	SWC_R3	Chr11	75281768	3.2049e-08	7.49418	G/C	0.0581395	G:401;C:25;.:4	intergenic	Ga11G1688(dist=65683),Ga11G1689(dist=334483)	(hypothetical protein F383_07505 [Gossypium arboreum])(dist=65683),(conserved hypothetical protein [Ricinus communis] )(dist=334483)
SNP46	SWC_AV	Chr11	75281768	7.4427e-08	7.12827	G/C	0.0581395	G:401;C:25;.:4	intergenic	Ga11G1688(dist=65683),Ga11G1689(dist=334483)	(hypothetical protein F383_07505 [Gossypium arboreum])(dist=65683),(conserved hypothetical protein [Ricinus communis] )(dist=334483)
SNP47	SWC_R3	Chr11	75335998	1.05209e-07	6.97795	C/T	0.0627907	C:395;T:27;.:8	intergenic	Ga11G1688(dist=119913),Ga11G1689(dist=280253)	(hypothetical protein F383_07505 [Gossypium arboreum])(dist=119913),(conserved hypothetical protein [Ricinus communis] )(dist=280253)
SNP47	SWC_AV	Chr11	75335998	4.95418e-07	6.30503	C/T	0.0627907	C:395;T:27;.:8	intergenic	Ga11G1688(dist=119913),Ga11G1689(dist=280253)	(hypothetical protein F383_07505 [Gossypium arboreum])(dist=119913),(conserved hypothetical protein [Ricinus communis] )(dist=280253)
SNP48	SWC_R3	Chr11	75957159	3.30295e-07	6.4811	G/A	0.055814	G:398;A:24;.:8	intergenic	Ga11G1689(dist=338546),Ga11G1690(dist=40890)	(conserved hypothetical protein [Ricinus communis] )(dist=338546),(Uncharacterized protein TCM_001007 [Theobroma cacao] )(dist=40890)
SNP49	SWC_R1	Chr11	106311078	4.39046e-07	6.35749	T/A	0.0930233	T:380;A:40;.:10	intronic	Ga11G2490	(Uncharacterized protein isoform 1 [Theobroma cacao] )
SNP50	RWC_R3	Chr11	118174154	6.09366e-07	6.21512	G/A	0.12093	G:370;A:52;.:8	intronic	Ga11G3377	(Zinc finger family protein / RNA recognition motif-containing protein, putative [Theobroma cacao] )
SNP51	RWC_R2	Chr12	5461897	5.50167e-07	6.25951	G/C	0.148837	G:316;C:64;.:50	upstream	Ga12G0611	(NAC domain protein, IPR003441 isoform 1 [Theobroma cacao] )
SNP52	SDW_R3	Chr12	7378319	3.82569e-07	6.41729	A/G	0.290698	A:283;G:125;.:22	intergenic	Ga12G0783(dist=28923),Ga12G0784(dist=6738)	(Auxin-induced 5NG4 [Gossypium arboreum])(dist=28923),(ABC transporter G family member 14 [Gossypium arboreum])(dist=6738)
SNP53	SWC_R1	Chr12	102131966	1.51047e-07	6.82089	A/G	0.0767442	A:397;G:33;.:0	downstream	Ga12G2841	(CUGBP Elav-like family member 5 [Gossypium arboreum])
SNP53	SWC_AV	Chr12	102131966	5.97296e-07	6.22381	A/G	0.0767442	A:397;G:33;.:0	downstream	Ga12G2841	(CUGBP Elav-like family member 5 [Gossypium arboreum])
SNP54	TWC_R2	Chr12	102239851	4.24131e-07	6.3725	A/G	0.0418605	A:328;G:18;.:84	upstream;downstream	Ga12G2850;Ga12G2851	(Histidine-containing phosphotransfer 5 -like protein [Gossypium arboreum]);(Breast carcinoma-amplified sequence 3 [Gossypium arboreum])
SNP55	TWC_R2	Chr13	3036257	4.95976e-07	6.30454	C/T	0.102326	C:304;T:44;.:82	intergenic	Ga13G0292(dist=5589),Ga13G0293(dist=29907)	(Gibberellin 2-oxidase 8 [Theobroma cacao] )(dist=5589),(ADP-ribosylation factor GTPase-activating AGD4 -like protein [Gossypium arboreum])(dist=29907)
SNP55	TWC_R3	Chr13	3036257	3.94894e-07	6.40352	C/T	0.102326	C:304;T:44;.:82	intergenic	Ga13G0292(dist=5589),Ga13G0293(dist=29907)	(Gibberellin 2-oxidase 8 [Theobroma cacao] )(dist=5589),(ADP-ribosylation factor GTPase-activating AGD4 -like protein [Gossypium arboreum])(dist=29907)
SNP56	RWC_R1	Chr13	10820778	5.29205e-07	6.27638	G/A	0.423256	G:210;A:182;.:38	intergenic	Ga13G0704(dist=8293),Ga13G0705(dist=48600)	(Receptor like protein 1, putative [Theobroma cacao] )(dist=8293),()(dist=48600)
SNP57	RWC_R1	Chr13	10821936	4.14322e-07	6.38266	C/T	0.465116	C:224;T:200;.:6	intergenic	Ga13G0704(dist=9451),Ga13G0705(dist=47442)	(Receptor like protein 1, putative [Theobroma cacao] )(dist=9451),()(dist=47442)
SNP58	RWC_R1	Chr13	10822405	1.58498e-07	6.79998	C/T	0.423256	C:204;T:182;.:44	intergenic	Ga13G0704(dist=9920),Ga13G0705(dist=46973)	(Receptor like protein 1, putative [Theobroma cacao] )(dist=9920),()(dist=46973)
SNP59	RWC_R1	Chr13	10823199	5.74186e-07	6.24095	C/T	0.416279	C:209;T:179;.:42	intergenic	Ga13G0704(dist=10714),Ga13G0705(dist=46179)	(Receptor like protein 1, putative [Theobroma cacao] )(dist=10714),()(dist=46179)
SNP60	RWC_R1	Chr13	10844391	5.93982e-07	6.22623	T/G	0.446512	T:204;G:192;.:34	intergenic	Ga13G0704(dist=31906),Ga13G0705(dist=24987)	(Receptor like protein 1, putative [Theobroma cacao] )(dist=31906),()(dist=24987)
SNP61	RWC_R1	Chr13	10847443	3.71578e-07	6.42995	G/A	0.453488	G:223;A:195;.:12	intergenic	Ga13G0704(dist=34958),Ga13G0705(dist=21935)	(Receptor like protein 1, putative [Theobroma cacao] )(dist=34958),()(dist=21935)
SNP62	RWC_R1	Chr13	10848196	2.23349e-07	6.65102	C/T	0.45814	C:221;T:197;.:12	intergenic	Ga13G0704(dist=35711),Ga13G0705(dist=21182)	(Receptor like protein 1, putative [Theobroma cacao] )(dist=35711),()(dist=21182)
SNP63	RWC_R1	Chr13	10848441	4.54895e-07	6.34209	G/A	0.47907	G:222;A:206;.:2	intergenic	Ga13G0704(dist=35956),Ga13G0705(dist=20937)	(Receptor like protein 1, putative [Theobroma cacao] )(dist=35956),()(dist=20937)
SNP64	RWC_R1	Chr13	10850961	2.8079e-07	6.55162	C/T	0.453488	C:221;T:195;.:14	intergenic	Ga13G0704(dist=38476),Ga13G0705(dist=18417)	(Receptor like protein 1, putative [Theobroma cacao] )(dist=38476),()(dist=18417)
SNP65	RWC_R1	Chr13	10852331	1.69322e-07	6.77129	T/A	0.465116	T:228;A:200;.:2	intergenic	Ga13G0704(dist=39846),Ga13G0705(dist=17047)	(Receptor like protein 1, putative [Theobroma cacao] )(dist=39846),()(dist=17047)
SNP66	RWC_R1	Chr13	10852499	6.141e-07	6.21176	C/T	0.474419	C:222;T:204;.:4	intergenic	Ga13G0704(dist=40014),Ga13G0705(dist=16879)	(Receptor like protein 1, putative [Theobroma cacao] )(dist=40014),()(dist=16879)
SNP67	RWC_R1	Chr13	10852512	5.20268e-07	6.28377	C/A	0.469767	C:222;A:202;.:6	intergenic	Ga13G0704(dist=40027),Ga13G0705(dist=16866)	(Receptor like protein 1, putative [Theobroma cacao] )(dist=40027),()(dist=16866)
SNP68	RWC_R1	Chr13	10852687	4.91508e-07	6.30847	G/A	0.45814	G:223;A:197;.:10	intergenic	Ga13G0704(dist=40202),Ga13G0705(dist=16691)	(Receptor like protein 1, putative [Theobroma cacao] )(dist=40202),()(dist=16691)
SNP69	RWC_R1	Chr13	10852955	3.72234e-07	6.42918	G/T	0.451163	G:220;T:194;.:16	intergenic	Ga13G0704(dist=40470),Ga13G0705(dist=16423)	(Receptor like protein 1, putative [Theobroma cacao] )(dist=40470),()(dist=16423)
SNP70	RWC_R1	Chr13	10853863	5.59002e-07	6.25259	C/A	0.409302	C:212;A:176;.:42	intergenic	Ga13G0704(dist=41378),Ga13G0705(dist=15515)	(Receptor like protein 1, putative [Theobroma cacao] )(dist=41378),()(dist=15515)
SNP71	RWC_R1	Chr13	10853872	4.65743e-07	6.33185	G/T	0.409302	G:214;T:176;.:40	intergenic	Ga13G0704(dist=41387),Ga13G0705(dist=15506)	(Receptor like protein 1, putative [Theobroma cacao] )(dist=41387),()(dist=15506)
SNP72	RWC_R1	Chr13	10853951	3.25797e-07	6.48705	A/T	0.437209	A:222;T:188;.:20	intergenic	Ga13G0704(dist=41466),Ga13G0705(dist=15427)	(Receptor like protein 1, putative [Theobroma cacao] )(dist=41466),()(dist=15427)
SNP73	RWC_R1	Chr13	10858239	1.33943e-07	6.87308	G/A	0.432558	G:222;A:186;.:22	intergenic	Ga13G0704(dist=45754),Ga13G0705(dist=11139)	(Receptor like protein 1, putative [Theobroma cacao] )(dist=45754),()(dist=11139)
SNP74	RWC_R3	Chr13	121492702	7.72961e-09	8.11184	A/C	0.0767442	A:359;C:33;.:38	intergenic	Ga13G2569(dist=9098),Ga13G2570(dist=14566)	(Advillin [Gossypium arboreum] )(dist=9098),(hypothetical protein POPTR_0004s00820g [Populus trichocarpa] )(dist=14566)
SNP75	RWC_R3	Chr13	121492713	2.17486e-08	7.66257	C/T	0.0674419	C:347;T:29;.:54	intergenic	Ga13G2569(dist=9109),Ga13G2570(dist=14555)	(Advillin [Gossypium arboreum] )(dist=9109),(hypothetical protein POPTR_0004s00820g [Populus trichocarpa] )(dist=14555)
SNP76	RWC_AV	Chr14	24495449	2.68206e-07	6.57153	G/A	0.0534884	G:385;A:23;.:22	intronic	Ga14G0226	(Serine incorporator 3 [Gossypium arboreum])
SNP77	RWC_R1	Chr14	133848808	5.86143e-07	6.232	C/T	0.434884	C:215;T:187;.:28	intergenic	Ga14G2681(dist=46954),Ga14G2877(dist=34513)	(Uncharacterized protein TCM_044496 [Theobroma cacao] )(dist=46954),(Digalactosyldiacylglycerol synthase 2, chloroplastic [Gossypium arboreum])(dist=34513)
SNP78	RWC_R1	Chr14	133848839	3.56974e-07	6.44736	C/T	0.451163	C:216;T:194;.:20	intergenic	Ga14G2681(dist=46985),Ga14G2877(dist=34482)	(Uncharacterized protein TCM_044496 [Theobroma cacao] )(dist=46985),(Digalactosyldiacylglycerol synthase 2, chloroplastic [Gossypium arboreum])(dist=34482)
SNP79	RWC_R1	Chr14	133849698	3.71376e-07	6.43019	C/T	0.430233	C:189;T:185;.:56	intergenic	Ga14G2681(dist=47844),Ga14G2877(dist=33623)	(Uncharacterized protein TCM_044496 [Theobroma cacao] )(dist=47844),(Digalactosyldiacylglycerol synthase 2, chloroplastic [Gossypium arboreum])(dist=33623)
SNP80	RWC_R1	Chr14	133849848	3.59666e-07	6.4441	A/C	0.439535	A:213;C:189;.:28	intergenic	Ga14G2681(dist=47994),Ga14G2877(dist=33473)	(Uncharacterized protein TCM_044496 [Theobroma cacao] )(dist=47994),(Digalactosyldiacylglycerol synthase 2, chloroplastic [Gossypium arboreum])(dist=33473)
SNP81	RWC_R1	Chr14	133857416	3.71213e-07	6.43038	G/T	0.425581	G:211;T:183;.:36	intergenic	Ga14G2681(dist=55562),Ga14G2877(dist=25905)	(Uncharacterized protein TCM_044496 [Theobroma cacao] )(dist=55562),(Digalactosyldiacylglycerol synthase 2, chloroplastic [Gossypium arboreum])(dist=25905)
SNP82	RWC_R1	Chr14	133861041	4.96789e-07	6.30383	A/G	0.404651	A:190;G:174;.:66	intergenic	Ga14G2681(dist=59187),Ga14G2877(dist=22280)	(Uncharacterized protein TCM_044496 [Theobroma cacao] )(dist=59187),(Digalactosyldiacylglycerol synthase 2, chloroplastic [Gossypium arboreum])(dist=22280)
SNP83	RWC_R3	Chr14	142305083	3.38356e-07	6.47063	C/T	0.0627907	C:345;T:27;.:58	intronic	Ga14G0655	(Peroxin 5 isoform 7 [Theobroma cacao] )

## Sheet: Table S6
Table S6 69 candidate genes associated with Seedling biomass-related traits identified by GWAS
Number	Gene ID	Gene Name	Description	Chromosome	Start	End	Strand	Length (bp)	traits	Associated SNPs and LD blocks
1	Ga02G0443	GGT1	Gamma-glutamyltranspeptidase 1	Chr02	6909062	6911299	+	2238	SWC_AV; SWC_R1	SNP1; SNP2
2	Ga02G0444	NA	NA	Chr02	6962030	6962272	+	243	SWC_AV; SWC_R1	SNP1; SNP2
3	Ga02G0455	NEN4	Protein NEN4	Chr02	7224355	7225420	+	1066	TDW_AV; TDW_R2	SNP3
4	Ga02G0456	RABD2A	Ras-related protein RABD2a	Chr02	7298579	7309898	-	11320	TDW_AV; TDW_R2	SNP3
5	Ga02G0775	Tf2-8	Transposon Tf2-8 polyprotein	Chr02	46363788	46364453	-	666	RWC_R1	SNP4
6	Ga02G0776	NA	NA	Chr02	46676072	46677988	-	1917	RWC_R1	SNP4
7	Ga03G1298	OHP1	Light-harvesting complex-like protein OHP1, chloroplastic	Chr03	74136392	74137028	-	637	RSR_FW_R2	SNP5
8	Ga03G1299	At3g15720	Probable polygalacturonase At3g15720	Chr03	74582354	74586164	-	3811	RSR_FW_R2	SNP5
9	Ga04G1787	NAC104	NAC domain-containing protein 104	Chr04	93232165	93232970	+	806	SWC_R2; TWC_R2	SNP6; SNP7; SNP8; SNP9; SNP10; SNP11
10	Ga04G1788	At5g09300	2-oxoisovalerate dehydrogenase subunit alpha 2, mitochondrial	Chr04	93277447	93281123	+	3677	SWC_R2; TWC_R2	SNP9; SNP10; SNP11
11	Ga04G1816	NA	Retrovirus-related Pol polyprotein from transposon TNT 1-94	Chr04	93957600	93959136	-	1537	RWC_R3	SNP16
12	Ga04G1817	ATL78	RING-H2 finger protein ATL78	Chr04	93981213	93981863	+	651	RWC_R3	SNP16
13	Ga05G3832	XA21	Receptor kinase-like protein Xa21	Chr05	88322985	88330494	+	7510	RWC_AV	SNP17
14	Ga05G3833	At4g27190	Disease resistance protein At4g27190	Chr05	88434098	88437721	+	3624	RWC_AV	SNP17
15	Ga05G4268	PMEI9	Pectinesterase inhibitor 9	Chr05	96537088	96547522	-	10435	RWC_AV	SNP18
16	Ga05G4269	At4g27190	Disease resistance protein At4g27190	Chr05	96579525	96582068	-	2544	RWC_AV	SNP18
17	Ga06G0893	HSFC1	Heat stress transcription factor C-1	Chr06	21490210	21491317	+	1108	SWC_R2	SNP19; SNP20
18	Ga06G0894	PPP2R5D	Serine/threonine-protein phosphatase 2A 56 kDa regulatory subunit delta isoform	Chr06	22617265	22617798	+	534	SWC_R2	SNP19; SNP20
19	Ga06G1400	Ipo9	Importin-9	Chr06	72138372	72140829	-	2458	SWC_R3	SNP21
20	Ga06G1401	At2g20360	NADH dehydrogenase [ubiquinone] 1 alpha subcomplex subunit 9, mitochondrial	Chr06	72234744	72236308	-	1565	SWC_R3	SNP21
21	Ga06G1614	mco	Multicopper oxidase mco	Chr06	103754676	103756212	+	1537	SWC_R3	SNP22
22	Ga06G1615	NFI1	CTD small phosphatase-like protein	Chr06	104190165	104191118	+	954	SWC_R3	SNP22
23	Ga07G0647	mtx-1	Metaxin-1 homolog	Chr07	7224983	7225216	-	234	SWC_R1; SWC_AV	SNP23
24	Ga07G2182	CHD5	Chromodomain-helicase-DNA-binding protein 5	Chr07	88084802	88085002	+	201	TWC_R3	SNP24
25	Ga07G2433	MRS2-2	Magnesium transporter MRS2-2	Chr07	93708304	93712959	+	4656	RWC_AV; RWC_R1; RWC_R2	SNP25; SNP26
26	Ga09G0797	NA	Cytochrome P450 CYP736A12	Chr09	57086785	57087361	-	577	TWC_R1	SNP27
27	Ga09G0798	NA	NA	Chr09	57360725	57361362	-	638	TWC_R1	SNP27
28	Ga09G1338	Lcmt2	tRNA wybutosine-synthesizing protein 4	Chr09	69076958	69080026	-	3069	SWC_R2	SNP28
29	Ga09G2053	MIB	Myosin heavy chain IB	Chr09	78346843	78356817	-	9975	RWC_AV; RWC_R1	SNP29
30	Ga09G2054	UBC10	Ubiquitin-conjugating enzyme E2 10	Chr09	78376866	78380028	+	3163	RWC_R1	SNP30
31	Ga09G2055	CRF4	Ethylene-responsive transcription factor CRF4	Chr09	78428301	78429320	+	1020	RWC_R1	SNP30
32	Ga10G1342	RPS15	40S ribosomal protein S15	Chr10	50557922	50559506	+	1585	RDW_R1	SNP31
33	Ga10G1343	IAA4	Auxin-responsive protein IAA4	Chr10	50951150	50951963	-	814	RDW_R1	SNP31
34	Ga10G2188	FPP	Filament-like plant protein (Fragment)	Chr10	115682247	115687799	-	5553	SWC_R1	SNP32; SNP33
35	Ga10G2189	cwc22	Pre-mRNA-splicing factor cwc22	Chr10	115747055	115751785	+	4731	SWC_R1	SNP32; SNP33
36	Ga11G0096	CYP76A2	Cytochrome P450 76A2	Chr11	656997	658970	+	1974	SWC_R2; TWC_R2	SNP34
37	Ga11G0515	At1g50180	Putative disease resistance protein At1g50180	Chr11	7162824	7176002	-	13179	SWC_R2	SNP35
38	Ga11G0516	At1g50180	Putative disease resistance protein At1g50180	Chr11	7215406	7216056	-	651	SWC_R2	SNP35
39	Ga11G0728	HIPP32	Heavy metal-associated isoprenylated plant protein 32	Chr11	12605428	12605993	-	566	RWC_AV	SNP36
40	Ga11G0729	HIPP33	Heavy metal-associated isoprenylated plant protein 33	Chr11	12609673	12612649	-	2977	RWC_AV	SNP36
41	Ga11G1081	ACA12	Calcium-transporting ATPase 12, plasma membrane-type	Chr11	19651844	19654858	-	3015	RWC_R2; TWC_R2	SNP37; SNP38
42	Ga11G1082	ACA12	Calcium-transporting ATPase 12, plasma membrane-type	Chr11	19705673	19708830	-	3158	RWC_R2; TWC_R2	SNP37; SNP38
43	Ga11G1677	ATL6	E3 ubiquitin-protein ligase ATL6	Chr11	73005855	73006679	+	825	SWC_R3	SNP39
44	Ga11G1678	NA	RuBisCO large subunit-binding protein subunit beta, chloroplastic	Chr11	73445220	73445480	+	261	SWC_AV; SWC_R3	SNP39; SNP40; SNP41
45	Ga11G1679	At4g14600	Bet1-like protein At4g14600	Chr11	73817541	73819864	-	2324	SWC_AV; SWC_R3	SNP40; SNP41
46	Ga11G1683	NA	NA	Chr11	74810482	74811670	+	1189	SWC_AV; SWC_R2; SWC_R3	SNP42; SNP43; SNP44
47	Ga11G1684	BRCA2	Breast cancer type 2 susceptibility protein	Chr11	75058450	75059287	+	838	SWC_AV; SWC_R2; SWC_R3	SNP43; SNP44
48	Ga11G1687	Tf2-9	Transposon Tf2-9 polyprotein	Chr11	75065445	75067375	+	1931	SWC_AV; SWC_R1; SWC_R3	SNP45
49	Ga11G1688	ZHD1	Zinc-finger homeodomain protein 1	Chr11	75215012	75216085	+	1074	SWC_AV; SWC_R1; SWC_R3	SNP45; SNP46; SNP47
50	Ga11G1689	NA	NA	Chr11	75616251	75618613	-	2363	SWC_AV; SWC_R3	SNP46; SNP47; SNP48
51	Ga11G1690	NA	NA	Chr11	75998049	76000347	-	2299	SWC_R3	SNP48
52	Ga11G2490	NA	NA	Chr11	106309025	106311712	+	2688	SWC_R1	SNP49
53	Ga11G3377	At3g27700	Zinc finger CCCH domain-containing protein 41	Chr11	118166566	118182118	+	15553	RWC_R3	SNP50
54	Ga12G0611	NAC007	NAC domain-containing protein 7	Chr12	5459949	5461205	-	1257	RWC_R2	SNP51
55	Ga12G0783	At4g19185	WAT1-related protein At4g19185	Chr12	7344393	7349396	-	5004	SDW_R3	SNP52
56	Ga12G0784	ABCG14	ABC transporter G family member 14	Chr12	7385057	7388418	+	3362	SDW_R3	SNP52
57	Ga12G2841	BRN1	RNA-binding protein BRN1	Chr12	102125900	102130815	+	4916	SWC_AV; SWC_R1	SNP53
58	Ga12G2850	AHP5	Histidine-containing phosphotransfer protein 5	Chr12	102235060	102236281	-	1222	TWC_R2	SNP54
59	Ga12G2851	ATG18G	Autophagy-related protein 18g	Chr12	102241209	102249303	-	8095	TWC_R2	SNP54
60	Ga13G0292	GA2OX8	Gibberellin 2-beta-dioxygenase 8	Chr13	3029390	3030668	+	1279	TWC_R2; TWC_R3	SNP55
61	Ga13G0293	AGD4	ADP-ribosylation factor GTPase-activating protein AGD4	Chr13	3066164	3082710	+	16547	TWC_R2; TWC_R3	SNP55
62	Ga13G0704	FEA2	Leucine-rich repeat receptor-like protein FASCIATED EAR2	Chr13	10808929	10812485	+	3557	RWC_R1	SNP56; SNP57; SNP58; SNP59; SNP60; SNP61; SNP62; SNP63; SNP64; SNP65; SNP66; SNP67; SNP68; SNP69; SNP70; SNP71; SNP72; SNP73
63	Ga13G0705	NA	NA	Chr13	10869378	10869943	-	566	RWC_R1	SNP56; SNP57; SNP58; SNP59; SNP60; SNP61; SNP62; SNP63; SNP64; SNP65; SNP66; SNP67; SNP68; SNP69; SNP70; SNP71; SNP72; SNP73
64	Ga13G2569	NA	NA	Chr13	121479187	121483604	-	4418	RWC_R3	SNP74; SNP75
65	Ga13G2570	At1g50720	Stigma-specific STIG1-like protein 3	Chr13	121507268	121507690	-	423	RWC_R3	SNP74; SNP75
66	Ga14G0226	SERINC1	Serine incorporator 1	tig00000889	339524	341043	-	1520	RWC_AV	SNP76
67	Ga14G0655	PEX5	Peroxisome biogenesis protein 5	tig00007317	17386	48108	+	30723	RWC_R3	SNP83
68	Ga14G2681	DD11	Protein DOWN-REGULATED IN DIF1 11	tig00023960	44763	45113	+	351	RWC_R1	SNP77; SNP78; SNP79; SNP80; SNP81; SNP82
69	Ga14G2877	DGD2	Digalactosyldiacylglycerol synthase 2, chloroplastic	tig00026041	8110	9666	+	1557	RWC_R1	SNP77; SNP78; SNP79; SNP80; SNP81; SNP82

## Sheet: Table S7
Table S7 FPKM of the GWAS candidate genes in 4 representative cotton accessions
#ID	AHQJZM_2d	DPL971_2d	DGXH_2d	WMSLDMH_2d	AHQJZM_8d	DPL971_8d	DGXH_8d	WMSLDMH_8d	AHQJZM_12d	DPL971_12d	DGXH_12d	WMSLDMH_12d
Ga02G0444	198.328	91.6073	20.6721	7.76306	4.79213	2.53155	10.0173	6.19883	5.0449	5.18498	6.79141	9.59769
Ga02G0446	17.6177	14.1258	6.57127	5.40209	7.38516	6.72662	3.39129	5.53157	7.70625	7.32844	4.01116	5.99625
Ga03G1298	16.3748	17.0619	17.6735	20.6284	40.1155	45.8839	48.1109	43.5231	37.1166	34.3609	42.5888	32.0495
Ga04G1788	36.5396	36.4613	27.1067	25.6263	21.0081	22.9952	19.6247	24.9077	22.4361	20.0558	17.5397	22.5562
Ga04G1817	6.98268	8.77754	0.577291	1.89822	6.15155	5.26976	6.80986	7.54213	5.02021	9.17171	7.03729	4.90448
Ga06G0893	3.41311	2.8322	2.15586	3.7415	12.9396	15.7742	8.86515	10.6937	26.4419	34.1227	16.1055	17.2656
Ga06G1401	3.29167	3.82952	2.9603	2.95353	3.02149	2.11742	2.40417	2.50752	2.78366	3.938	3.07835	2.37619
Ga07G2433	0.0788255	0.0421415	0.035276	0.0954195	2.52453	3.36969	2.32339	2.39634	2.69841	3.63523	2.83068	3.03913
Ga09G2053	3.93561	4.79364	3.60493	4.14846	5.35526	6.18759	5.24748	4.98044	6.32704	7.99895	5.40951	5.19841
Ga09G2054	109.354	112.107	102.714	102.449	62.6942	68.4968	66.6212	68.6352	66.9806	61.7096	58.793	70.184
Ga09G2055	3.36357	3.05285	2.24716	2.67964	2.94564	2.40997	5.59349	3.37247	2.91706	3.55122	3.52886	2.45975
Ga10G1342	150.232	202.424	167.507	177.896	185.368	167.53	167.652	147.689	165.219	166.463	131.221	128.407
Ga10G1343	14.3367	9.7845	4.75191	3.44634	0.90434	2.22288	1.66576	1.79134	1.41361	1.69782	1.99101	0.819118
Ga10G2188	14.6032	8.64193	10.7791	11.8818	6.92965	7.30267	8.38808	8.61992	7.53795	7.32446	8.41833	7.29463
Ga10G2189	0	0	0	0	0.0381145	0	0.023383	0.011815	0.0596935	0.030238	0.0619845	0.025373
Ga11G0096	7.22791	5.40397	41.7097	45.2354	43.8895	31.626	55.2338	73.9685	20.1932	13.5354	22.3761	37.5443
Ga11G0515	0.02262	0.015238	0.056345	0.0461555	0.022149	0.012618	0.043812	0.0212445	0.024234	0.0450995	0.05807	0.0365475
Ga11G0516	6.83411	9.54647	9.694	18.9418	18.6944	20.346	13.9996	19.3798	22.8505	25.0691	18.7636	22.7018
Ga11G0728	0	0	0	0	0.0808495	0	0	0.111329	0.0575225	0.023831	0.164036	0
Ga11G0729	0.068437	0.029678	0.286807	0.319351	0.43066	0.19299	1.1371	0.712102	0.267945	0.27818	0.617942	0.334992
Ga11G1081	1.57192	0.71631	0.469974	0.340314	0.874297	0.721073	0.508357	0.38803	0.653371	0.449647	0.589519	0.528242
Ga11G1082	0.428257	0.428968	0.561868	0.605661	0.847818	1.47033	1.13747	1.07759	1.21521	0.917158	1.39317	1.22698
Ga11G1677	0.278784	0.621197	0.750838	0.637725	1.55814	1.04838	0.983594	1.80469	0.703399	0.229154	0.176877	0.590581
Ga11G1678	0	0	0	0	0	0	0	0	0	0	0	0
Ga11G1679	7.35704	6.76929	8.94088	6.47548	4.86065	4.717	4.48358	5.03163	5.09097	5.38988	4.82259	3.94828
Ga11G1683	0	0	0	0	0	0	0	0	0	0	0	0
Ga11G1684	0	0	0	0	0	0	0	0	0	0	0	0
Ga11G1687	0	0	0	0	0	0	0	0	0	0	0	0
Ga11G1688	0.605889	0.256833	0.137404	0.157815	0.44154	0.27921	0.445568	0.331234	0.605087	0.340259	0.530462	0.471647
Ga11G1689	0	0	0	0	0	0	0	0	0	0	0	0
Ga11G1690	0	0	0	0	0	0	0	0	0	0	0	0
Ga11G2490	68.0182	65.2669	72.9576	63.4323	72.0545	71.1021	64.9025	64.6468	68.183	72.0547	59.5709	64.7496
Ga11G3377	1.24065	1.29646	1.29953	1.61652	2.06425	1.86879	2.32115	1.90947	1.8235	1.93157	1.52662	1.78762
Ga12G0611	3.60185	3.02264	4.69252	2.94862	3.27916	3.63692	3.21235	4.32699	3.58209	4.26369	3.92265	2.95205
Ga12G0783	29.5558	25.0008	31.9387	31.6496	29.6638	29.6805	25.4986	32.6709	28.6669	27.9247	27.5985	29.6915
Ga12G0784	5.20948	7.50754	11.6458	13.6704	29.9498	31.5255	31.6918	32.49	18.9839	18.5605	12.9129	14.3005
Ga12G2841	17.7158	17.082	16.1502	15.5111	11.5113	12.544	11.3984	11.9102	12.4024	11.3042	11.2453	11.0126
Ga12G2850	0.0833665	0	0.140083	0.210857	0	0	0.044672	0	0	0	0	0
Ga12G2851	14.9375	12.5992	14.0811	8.71736	17.4573	18.416	21.5159	20.9265	18.9247	19.3413	23.6421	21.5936
Ga13G0292	0.891706	1.3586	0.673774	0.772838	0.939175	0.471637	1.20183	0.870909	1.37794	1.5263	1.66822	1.34384
Ga13G0293	1.45639	0.959861	1.17812	1.21736	2.35193	2.24235	2.3973	2.06677	2.69778	3.34405	2.67276	2.62546
Ga13G0704	0.168521	0.110215	0.499712	0.090484	0.626995	0.711317	0.702349	0.412792	0.649412	0.534755	1.02407	0.589492
Ga13G0705	0	0	0	0	0	0	0	0	0	0	0	0
Ga13G2569	35.5093	29.5249	29.4812	25.5785	29.38	29.082	32.1026	34.5366	25.7001	23.9403	29.9337	36.3295
Ga13G2570	28.2735	14.1152	8.1615	21.3183	0.856575	2.26366	0.865784	1.97283	0.286616	0.815442	0.375445	0.298237
Ga14G0226	0	0	0	0	0	0	0	0	0	0	0	0
Ga14G0655	3.08569	3.25651	2.66383	2.78811	4.54157	4.46479	3.20027	4.05573	3.90578	5.14894	4.17815	4.42345
Ga14G2681	0	0	0	0	0	0	0	0	0	0	0	0
Ga14G2877	0	0	0	0	0	0	0	0	0	0	0	0

## Sheet: Table S8
Table S8 TPM of the GWAS candidate genes in Shixiya-1
Candidate genes	Flower:tissue	Leaf:tissue	Stem:tissue	Root:tissue
Ga02G0443	NA	NA	NA	NA
Ga02G0444	24.77	6.9	217.05	29.93
Ga02G0445	1.76	0.55	58.39	5.44
Ga02G0446	25.92	11.66	25.26	20.03
Ga02G0775	NA	NA	NA	NA
Ga02G0776	NA	NA	NA	NA
Ga03G1298	86.07	343.8	124.23	59.62
Ga03G1299	NA	NA	NA	NA
Ga04G1787	0	0.2	2.22	4.09
Ga04G1788	31.01	6.69	21.98	22.4
Ga04G1816	2.21	0.15	8.77	4.31
Ga04G1817	0	0	0.63	7.75
Ga05G3832	1.1	0.12	0.16	0.96
Ga05G3833	1.03	0.09	2.66	3.9
Ga05G4268	NA	NA	NA	NA
Ga05G4269	0.15	0	0.23	1.2
Ga06G0893	9.7	0.76	14.56	15.27
Ga06G0894	NA	NA	NA	NA
Ga06G1400	0	0	8.12	6.19
Ga06G1401	2.56	0.48	1.88	1.76
Ga06G1614	NA	NA	NA	NA
Ga06G1615	NA	NA	NA	NA
Ga07G0647	NA	NA	NA	NA
Ga07G2182	16.03	70.6	31.81	3.38
Ga07G2433	4.28	0.18	5.97	7.58
Ga09G0797	NA	NA	NA	NA
Ga09G0798	NA	NA	NA	NA
Ga09G1338	NA	NA	NA	NA
Ga09G2053	7.51	1.68	5.62	7.4
Ga09G2054	55.9	13.79	68.82	105.31
Ga09G2055	2.07	0.22	1.8	2.47
Ga10G1342	40.47	8.81	67.8	91.66
Ga10G1343	0	1.54	0.18	0.91
Ga10G2188	11.46	3.13	10.13	11.65
Ga10G2189	NA	NA	NA	NA
Ga11G0096	0.02	0	0.11	1.14
Ga11G0515	NA	NA	NA	NA
Ga11G0516	0	0.16	1.9	15.79
Ga11G0728	NA	NA	NA	NA
Ga11G0729	NA	NA	NA	NA
Ga11G1081	NA	NA	NA	NA
Ga11G1082	0.7	0.11	1.83	1.55
Ga11G1677	NA	NA	NA	NA
Ga11G1678	NA	NA	NA	NA
Ga11G1679	7.18	1.25	5.74	6.8
Ga11G1683	NA	NA	NA	NA
Ga11G1684	NA	NA	NA	NA
Ga11G1687	NA	NA	NA	NA
Ga11G1688	10.34	3.19	7.93	2.02
Ga11G1689	NA	NA	NA	NA
Ga11G1690	0	0	0.33	2.14
Ga11G2490	40.34	8.63	39.38	48.84
Ga11G3377	3	0.64	2.28	2.87
Ga12G0611	2.14	0.15	3.18	2.75
Ga12G0783	14.3	3.43	17.77	27.8
Ga12G0784	0.95	0.66	4.74	8.21
Ga12G2841	4.71	3.01	10.09	10.43
Ga12G2850	NA	NA	NA	NA
Ga12G2851	24.31	4.41	31.49	29.25
Ga13G0292	2.3	0.25	0.6	0.24
Ga13G0293	3.07	0.44	1.99	2.77
Ga13G0704	NA	NA	NA	NA
Ga13G0705	NA	NA	NA	NA
Ga13G2569	18.88	6.68	20.08	32.14
Ga13G2570	1.39	0	0	0
Ga14G0226	NA	NA	NA	NA
Ga14G0655	3.57	0.87	3.58	3.57
Ga14G2681	NA	NA	NA	NA
Ga14G2877	NA	NA	NA	NA
